# Supplementary material for: Integrated Metabolomic and Transcriptomic Analyses Reveal Novel Insights of Anthocyanin Biosynthesis on Color Formation in Cassava Tuberous Roots
Source: Front Nutr. 2022 Apr 5;9:842693. doi: 10.3389/fnut.2022.842693 (PMC9017287; doi:10.3389/fnut.2022.842693)
Supplement: Supplementary file 1 [file Table_1.XLSX]

## Sheet: TableS1
Table. S1 Primers of genes used for qRT-PCR and the expression correlation between RNA-seq and qRT-PCR.
					Normalized RNA-seq profiles in SC205							qRT-PCR profiles in SC205
No.	Gene_ID	Gene_name	Forward_primer	Reverse_primer	S1	S2	S3	S4	S5	S6	S7	S1	S2	S3	S4	S5	S6	S7	Correlation
1	Manes.04G018000	MePAL1	GCATCAGGTTTGAGATCCTAGA	CTCCAGTGCCATTAACAATAGC	1	2.28056	0.312325	0.209911	0.250826	0.0810673	0.182211	1	1.268	0.249	0.157	0.217	0.069	0.177	0.948237
2	Manes.08G008400	MePAL2	GTTCCATTGTCCTACATTGCTG	AACATTTGCCTCAAAGAGAACC	1	0.927364	0.734003	0.325888	0.149792	0.210105	0.101249	1	0.964	0.647	0.764	0.132	0.199	0.078	0.899209
3	Manes.18G126900	MeC4H1	GGTCTCTTCGTTGCTGTTATTG	TCTCCAAATTTCTTAGCGAGGT	1	0.98978	0.538252	0.361052	0.27862	0.351539	0.696053	1	0.978	0.729	0.283	0.252	0.331	0.584	0.953467
4	Manes.03G150000	MeCHS1	TGTGCTGTTCATTTTGGATGAG	CCAAAACCAAATAGAACACCCC	1	1.65949	0.362447	0.162512	0.232346	0.0216726	0.11741	1	0.951	0.305	0.12	0.195	0.019	0.114	0.936637
5	Manes.04G094200	MeCHS2	TTGGCTGAAAACAATAAGGGTG	CCAACGAATCCAAATGGGTATC	1	2.11537	0.393615	0.216017	0.340314	0.0272186	0.121645	1	0.985	0.338	0.15	0.276	0.027	0.097	0.892762
6	Manes.11G075100	MeCHS3	GGAAGCAGCAACTAAAGCTATC	CATCATGAATCGCTTGACAGAG	1	1.57216	0.523269	0.222916	0.825248	0.0463122	0.226657	1	1.6	0.454	0.181	0.217	0.043	0.197	0.918973
7	Manes.07G107200	MeCHI	AAAACAAATGGGCAGTTGGTAG	CTTCAATATGAGTAACGGGGGT	1	1.13705	0.590294	0.4545	0.389428	0.318831	0.611545	1	1.409	0.621	0.422	0.258	0.312	0.359	0.954574
8	Manes.02G104700	MeF3H	ATGTTTGTTGTTACTTGTGGGG	GCATATTAAGGGTCGAAATGCA	1	1.17784	0.569851	0.36634	0.291322	0.130585	0.852084	1	1.187	0.499	0.296	0.254	0.123	0.703	0.990376
9	Manes.06G085500	MeF3'H1	GGCTCAACTCTTCTTGTGAATG	CATCAACATTTGCCTTCTCTCC	1	1.28325	0.578662	0.628148	0.494433	0.577127	1.30824	1	1.078	0.463	0.423	0.358	0.29	0.743	0.863531
10	Manes.18G022300	MeDFR1	GGGAAGTTTTGATGATGCGATT	CAAAACTCCATTGATCGTTGGT	1	1.73471	0.519871	0.266833	0.309064	0.0789343	0.185408	1	1.665	0.209	0.214	0.252	0.087	0.156	0.983169
11	Manes.16G016400	MeANR	CCATCACAAAAGCTCCTTAAGG	TGTCTTTTTCTGGCTCAATTGG	1	1.3522	1.07242	0.799016	0.598846	0.288412	0.947111	1	1.339	0.928	0.646	0.52	0.261	0.766	0.977312
	β-Actin	/	TGATGAGTCTGGTCCATCCA	CCTCCTACGACCCAATCTCA
Note: the relative expression derived from qRT-PCR assay was normalized with Sample S1 (set to '1') for each gene, respectively.

## Sheet: TableS2
Table. S2 Differentially accumulated metabolites identified between SC9 and SC205 during tuberous root development.
No.	Index	Precursor ions (Q1)	Product ions (Q3)	Ret. Time (min)	Compounds	Class	module	S1_log2(SC9/SC205)	S2_log2(SC9/SC205)	S3_log2(SC9/SC205)	S4_log2(SC9/SC205)	S5_log2(SC9/SC205)	S6_log2(SC9/SC205)	S7_log2(SC9/SC205)	Index	SC205_S1_mean	SC205_S2_mean	SC205_S3_mean	SC205_S4_mean	SC205_S5_mean	SC205_S6_mean	SC205_S7_mean	SC9_S1_mean	SC9_S2_mean	SC9_S3_mean	SC9_S4_mean	SC9_S5_mean	SC9_S6_mean	SC9_S7_mean	Index	SC205_S1_rep1	SC205_S1_rep2	SC205_S1_rep3	SC9_S1_rep1	SC9_S1_rep2	SC9_S1_rep3	VIP_S1	Log2(SC9/SC205)_S1	Pvalue_ttest_S1	Significance_S1	SC205_S2_rep1	SC205_S2_rep2	SC205_S2_rep3	SC9_S2_rep1	SC9_S2_rep2	SC9_S2_rep3	VIP_S2	Log2(SC9/SC205)_S2	Pvalue_ttest_S2
1	maf2293	118.1	59	0.79	Betaine	Alkaloids	M1	0.140943	-0.147606	-0.77509	0.487143	0.286157	1.14241	-0.250582	maf2293	1.39667e+06	1.21333e+06	2.72667e+06	2000000	2.61333e+06	1.33333e+06	2.15333e+06	1540000	1.09533e+06	1.59333e+06	2.80333e+06	3.18667e+06	2.94333e+06	1810000	maf2293	1250000	1570000	1370000	1670000	1660000	1290000	0.543728	0.140943	0.410264	FALSE	1410000	1040000	1190000	1380000	786000	1120000	0.423152	-0.147606	0.591759
2	maf2626	249.1	190.2	3.78	2-Hydroxymelatonin	Alkaloids	M1	-0.901157	-0.128141	1.88533	-0.829633	-0.0251396	2.9893	-3.72841	maf2626	12033.3	6706.67	16033.3	108767	173667	34966.7	179333	6443.33	6136.67	59233.3	61200	170667	277667	13530	maf2626	12600	16200	7300	7370	4490	7470	0.96476	-0.901157	0.113118	FALSE	3320	5600	11200	11700	3490	3220	0.195103	-0.128141	0.883041
3	maf3250	170	96	1.03	3-N-Methyl-L-histidine	Amino acid derivatives	M1	1.14241	0.175639	0.390495	-1.0449	1.20411	1.14603	1.89093	maf3250	249000	597333	691667	1.65333e+06	684333	726000	420000	549667	674667	906667	801333	1.57667e+06	1.60667e+06	1.55767e+06	maf3250	199000	301000	247000	401000	632000	616000	1.19971	1.14241	0.019878	TRUE	710000	713000	369000	690000	619000	715000	0.486455	0.175639	0.547153
4	maf3426	130	84	0.855	5-oxoproline	Amino acid derivatives	M1	-0.125219	0.341286	0.0162285	0.328441	1.11167	1.27428	-0.622421	maf3426	1.40333e+07	9130000	1.47333e+07	1.47333e+07	1.03967e+07	9440000	1.58667e+07	1.28667e+07	1.15667e+07	14900000	18500000	2.24667e+07	2.28333e+07	1.03067e+07	maf3426	14900000	13700000	13500000	14200000	12600000	11800000	0.774199	-0.125219	0.232547	FALSE	10200000	8950000	8240000	12000000	11400000	11300000	1.22577	0.341286	0.0164875
5	maf1147	154.1	137	0.713333	L-Histidine	Amino acid derivatives	M1	0.644341	-0.83054	0.591499	0.754888	0.420141	1.70635	-2.00049	maf1147	1.58667e+06	2300000	3670000	3360000	4.70333e+06	1.93667e+06	3.89333e+06	2480000	1.29333e+06	5530000	5670000	6.29333e+06	6320000	973000	maf1147	1930000	1310000	1520000	2410000	2860000	2170000	1.1345	0.644341	0.0304156	FALSE	2800000	1790000	2310000	1590000	1120000	1170000	1.19354	-0.83054	0.0371494
6	maf2751	116.1	70.1	0.81	L-Proline	Amino acid derivatives	M1	0.192828	-0.376707	0.188096	0.273787	0.160112	1.08336	-1.31954	maf2751	3.28667e+06	2930000	4500000	4530000	5.73667e+06	3.58667e+06	7.04667e+06	3.75667e+06	2.25667e+06	5.12667e+06	5.47667e+06	6410000	7600000	2.82333e+06	maf2751	3740000	3090000	3030000	3920000	3800000	3550000	0.905649	0.192828	0.13572	FALSE	3220000	2680000	2890000	2360000	2060000	2350000	1.22403	-0.376707	0.0221296
7	maf0532	128	82	1.17	L-Pipecolic acid	Amino acid derivatives	M1	0.128162	-0.220028	-0.0779655	0.578526	1.83833	2.19136	-0.974264	maf0532	441333	271000	722333	823667	526667	373667	796333	482333	232667	684333	1230000	1.88333e+06	1.70667e+06	405333	maf0532	477000	379000	468000	466000	470000	511000	0.67316	0.128162	0.299464	FALSE	297000	243000	273000	272000	213000	213000	0.852423	-0.220028	0.201639
8	maf2011	496.3	184.2	8.84	LysoPC 16:0	Lipids	M1	1.30228	0.137789	0.596422	0.253757	0.791143	2.21009	-0.475891	maf2011	8380000	15300000	1.39333e+07	2.68667e+07	13850000	8.13333e+06	19100000	2.06667e+07	1.68333e+07	2.10667e+07	3.20333e+07	2.39667e+07	3.76333e+07	1.37333e+07	maf2011	9270000	6990000	8880000	28500000	13100000	20400000	1.16142	1.30228	0.0525206	FALSE	14200000	14100000	17600000	25200000	10100000	15200000	0.0819042	0.137789	0.754686
9	maf3170	496.33	184	8.84	LysoPC 16:0 (2n isomer)	Lipids	M1	1.32719	0.150706	0.645754	0.211909	0.757261	2.2192	-0.532495	maf3170	8210000	1.48333e+07	1.31667e+07	2.69667e+07	1.36467e+07	8.19667e+06	18900000	20600000	1.64667e+07	20600000	3.12333e+07	2.30667e+07	3.81667e+07	1.30667e+07	maf3170	9070000	7060000	8500000	28300000	13200000	20300000	1.17609	1.32719	0.0481021	TRUE	13700000	13400000	17400000	23700000	10400000	15300000	0.154299	0.150706	0.710101
10	maf2324	494.3	184.1	8.12	LysoPC 16:1	Lipids	M1	1.38424	-0.4528	0.977337	0.386468	0.697653	2.43491	-0.202015	maf2324	26433.3	61500	53466.7	86700	74400	28233.3	44133.3	69000	44933.3	105267	113333	120667	152667	38366.7	maf2324	25800	28100	25400	88700	57900	60400	1.27785	1.38424	0.012702	TRUE	57900	66600	60000	56300	43800	34700	1.04326	-0.4528	0.0711519
11	maf3117	494.3	184.2	7.92	LysoPC 16:1 (2n isomer)	Lipids	M1	1.83067	0.550025	1.58687	-0.00824063	0.476149	2.50883	-1.13122	maf3117	127167	74766.7	100533	409667	260000	86033.3	232333	452333	109467	302000	407333	361667	489667	106067	maf3117	151000	96500	134000	611000	327000	419000	1.25299	1.83067	0.0188315	TRUE	73500	80800	70000	111000	85400	132000	1.12894	0.550025	0.0663119
12	maf2039	510.1	184.4	9.4	LysoPC 17:0	Lipids	M1	1.28849	-0.16262	0.643318	0.359081	0.758526	2.30571	0.218281	maf2039	25900	32833.3	25033.3	49066.7	23466.7	17300	41833.3	63266.7	29333.3	39100	62933.3	39700	85533.3	48666.7	maf2039	28700	25800	23200	103000	34300	52500	1.02827	1.28849	0.144052	FALSE	29500	32300	36700	47800	15000	25200	0.423147	-0.16262	0.741915
13	maf1893	524.1	184	8.95	LysoPC 18:0 (2n isomer)	Lipids	M1	1.36134	0.88016	1.91394	0.00846158	0.577681	2.99816	-1.09328	maf1893	238333	115000	208667	1.13333e+06	728333	262000	559000	612333	211667	786333	1140000	1087000	2.09333e+06	262000	maf1893	292000	148000	275000	815000	427000	595000	1.1417	1.36134	0.0367053	TRUE	101000	111000	133000	295000	134000	206000	1.0585	0.88016	0.111633
14	maf3201	522.1	504.2	8.95	LysoPC 18:1	Lipids	M1	1.30828	0.298093	1.84818	-0.146289	0.570639	2.80865	-0.950577	maf3201	1027000	553333	852667	4.66667e+06	3.03667e+06	1.11233e+06	2.12333e+06	2.54333e+06	680333	3070000	4.21667e+06	4510000	7.79333e+06	1.09867e+06	maf3201	1240000	681000	1160000	3600000	1640000	2390000	1.10914	1.30828	0.0640018	FALSE	538000	533000	589000	927000	340000	774000	0.274619	0.298093	0.512083
15	maf3137	522.4	184	8.96	LysoPC 18:1 (2n isomer)	Lipids	M1	1.39823	0.653244	1.91275	-0.066735	0.581577	2.8894	-0.926225	maf3137	2.08667e+06	1.12333e+06	1.74667e+06	9660000	6.16333e+06	2.21333e+06	4.25667e+06	5500000	1.76667e+06	6.57667e+06	9.22333e+06	9.22333e+06	16400000	2240000	maf3137	2570000	1400000	2290000	7840000	3300000	5360000	1.10968	1.39823	0.0659442	FALSE	1010000	1090000	1270000	2510000	1130000	1660000	0.898467	0.653244	0.191024
16	maf2377	520.3	502.2	8.46	LysoPC 18:2	Lipids	M1	0.765846	-0.70356	0.414487	0.100776	0.546021	2.17102	0.0231012	maf2377	4550000	5.78667e+06	4.36667e+06	8.52333e+06	5.00667e+06	2450000	4.33667e+06	7.73667e+06	3.55333e+06	5820000	9140000	7310000	1.10333e+07	4.40667e+06	maf2377	5040000	3590000	5020000	10300000	5180000	7730000	0.986674	0.765846	0.109616	FALSE	5230000	5990000	6140000	5310000	2090000	3260000	0.988149	-0.70356	0.0853871
17	maf2683	520	184.5	8.29	LysoPC 18:2 (2n isomer)	Lipids	M1	1.04854	0.886895	1.69918	0.693339	1.18542	3.2102	-0.510983	maf2683	1.75333e+06	557000	644667	2.03667e+06	1.44367e+06	577000	1720000	3.62667e+06	1030000	2.09333e+06	3.29333e+06	3.28333e+06	5340000	1207000	maf2683	1980000	1140000	2140000	4760000	2500000	3620000	1.06842	1.04854	0.0604729	FALSE	468000	582000	621000	1370000	726000	994000	1.14719	0.886895	0.0697466
18	maf2229	518.3	459.3	8.84	LysoPC 18:3	Lipids	M1	1.30853	0.0730265	0.555122	0.0813984	0.567723	1.98567	-0.619812	maf2229	1.58667e+06	3210000	2.87667e+06	6030000	2.99333e+06	1770000	4190000	3930000	3.37667e+06	4.22667e+06	6380000	4.43667e+06	7010000	2.72667e+06	maf2229	1520000	1520000	1720000	5760000	2420000	3610000	1.14339	1.30853	0.0750001	FALSE	3170000	2820000	3640000	4990000	2100000	3040000	0.0156315	0.0730265	0.859575
19	maf2868	518.2	184.1	7.77	LysoPC 18:3 (2n isomer)	Lipids	M1	1.61235	1.46726	2.36582	0.730126	1.44108	3.26995	-1.23418	maf2868	9.50667e+06	2.22667e+06	2.50333e+06	9.86667e+06	8.05333e+06	3.29667e+06	9010000	2.90667e+07	6.15667e+06	1.29033e+07	1.63667e+07	2.18667e+07	31800000	3830000	maf2868	11300000	6320000	10900000	38600000	21100000	27500000	1.21117	1.61235	0.0217332	TRUE	2450000	1990000	2240000	7640000	4820000	6010000	1.33606	1.46726	0.00899879
20	maf2393	550.37	184.1	10.01	LysoPC 20:1	Lipids	M1	1.96112	0.253014	1.21268	-0.132887	0.489745	3.03452	-0.140925	maf2393	8023.33	11076.7	14900	57200	36533.3	10666.7	19700	31240	13200	34533.3	52166.7	51300	87400	17866.7	maf2393	11400	4990	7680	62300	9320	22100	0.911795	1.96112	0.222045	FALSE	12400	6130	14700	24000	5000	10600	0.0594026	0.253014	0.748896
21	maf2771	550.37	184	10.015	LysoPC 20:1 (2n isomer)	Lipids	M1	1.31306	0.795372	1.45003	0.169486	0.578048	2.82031	-0.13803	maf2771	10880	9326.67	13103.3	48666.7	32533.3	11770	18266.7	27033.3	16186.7	35800	54733.3	48566.7	83133.3	16600	maf2771	17600	5040	10000	45400	13300	22400	0.886461	1.31306	0.189345	FALSE	8380	9000	10600	27300	8660	12600	0.748112	0.795372	0.295887
22	maf1982	544.4	485.2	8.95	LysoPC 20:4	Lipids	M1	1.51101	0.648076	1.93396	-0.245112	0.354879	2.65689	-1.11529	maf1982	1690000	974000	1490000	9280000	6060000	2130000	4.25333e+06	4.81667e+06	1.52633e+06	5.69333e+06	7830000	7750000	1.34333e+07	1.96333e+06	maf1982	1870000	1140000	2060000	7070000	3030000	4350000	1.14264	1.51101	0.0627237	FALSE	941000	1030000	951000	2080000	979000	1520000	0.94335	0.648076	0.158505
23	maf1932	454.2	313.3	8.78	LysoPE 16:0	Lipids	M1	1.90074	-0.0126468	0.26755	0.589597	1.31078	2.80806	0.39483	maf1932	710667	2.25333e+06	2.12667e+06	3.45333e+06	1212000	970000	2.27667e+06	2.65367e+06	2.23367e+06	2560000	5.19667e+06	3.00667e+06	6.79333e+06	2.99333e+06	maf1932	823000	600000	709000	4900000	991000	2070000	1.01908	1.90074	0.171349	FALSE	1700000	1850000	3210000	4220000	781000	1700000	0.252426	-0.0126468	0.987001
24	maf0866	452.3	255.2	8.78667	LysoPE 16:0 (2n isomer)	Lipids	M1	2.04503	0.00606175	0.319699	0.653713	1.24222	3.07809	0.393703	maf0866	59933.3	190000	190000	293667	109767	71166.7	181667	247333	190800	237133	462000	259667	601000	238667	maf0866	64600	50200	65000	450000	96000	196000	1.07214	2.04503	0.150264	FALSE	154000	171000	245000	360000	63400	149000	0.275886	0.00606175	0.993511
25	maf2655	482.1	341.7	9.915	LysoPE 18:0	Lipids	M1	1.06114	0.116221	0.325947	-0.627681	1.26455	3.49309	1.48086	maf2655	1293.67	2586.67	1912	9996.67	897.667	778	1010.33	2699.33	2803.67	2396.67	6470	2156.67	8760	2820	maf2655	1020	2270	591	6380	971	747	0.335677	1.06114	0.502396	FALSE	1030	2770	3960	5870	541	2000	0.16368	0.116221	0.910019
26	maf2649	480.1	339.9	8.9	LysoPE 18:1	Lipids	M1	1.21448	0.877853	1.06998	0.236291	0.815711	2.8598	0.153422	maf2649	13933.3	18066.7	28166.7	105267	48366.7	24566.7	33866.7	32333.3	33200	59133.3	124000	85133.3	178333	37666.7	maf2649	15100	11100	15600	59600	12400	25000	0.763495	1.21448	0.264251	FALSE	12700	15700	25800	58100	16000	25500	0.707304	0.877853	0.320306
27	maf2402	480.5	339.2	8.9	LysoPE 18:1 (2n isomer)	Lipids	M1	1.83015	0.91847	1.20235	0.0907383	0.816701	2.85495	-0.0601948	maf2402	427667	576333	1.01833e+06	4.31333e+06	1.82433e+06	870333	1.38667e+06	1.52067e+06	1.08933e+06	2.34333e+06	4.59333e+06	3.21333e+06	6.29667e+06	1330000	maf2402	481000	354000	448000	2600000	792000	1170000	1.12811	1.83015	0.118743	FALSE	471000	588000	670000	1770000	498000	1000000	0.786416	0.91847	0.242476
28	maf2926	478.6	460.6	8.425	LysoPE 18:2 (2n isomer)	Lipids	M1	0.849478	-0.593421	-0.164607	0.00114363	0.654121	2.37883	0.62368	maf2926	108167	216667	225667	420333	192333	138367	208333	194900	143600	201333	420667	302667	719667	321000	maf2926	120000	82500	122000	328000	97700	159000	0.720073	0.849478	0.283361	FALSE	193000	179000	278000	252000	49800	129000	0.71742	-0.593421	0.333323
29	maf2367	117.011	71	0.83	Maleic acid	Organic acids	M1	0.173943	-0.455295	0.121824	0.260236	0.114525	0.988574	-1.17531	maf2367	5.04667e+06	4.64333e+06	7.03667e+06	6880000	8.55333e+06	5.49333e+06	1.05167e+07	5.69333e+06	3.38667e+06	7.65667e+06	8240000	9260000	10900000	4.65667e+06	maf2367	5020000	5090000	5030000	5890000	5780000	5410000	1.22329	0.173943	0.0116499	FALSE	5060000	4460000	4410000	3660000	3010000	3490000	1.25805	-0.455295	0.0116711
30	maf0857	300.1	96.9	0.756667	N-Acetylglucosamine 1-phosphate	Others	M1	1.40806	0.422589	1.04826	-0.227982	0.45316	0.84101	0.172756	maf0857	29366.7	52400	74466.7	143667	165567	76666.7	77300	77933.3	70233.3	154000	122667	226667	137333	87133.3	maf0857	29700	31900	26500	68900	67000	97900	1.28141	1.40806	0.00865563	TRUE	56700	46000	54500	67500	71000	72200	1.26501	0.422589	0.00739692
31	maf2382	138	94.01	0.81	Trigonelline	Alkaloids	M2	0.338311	-0.191266	0.0350349	-0.582282	0.0416975	-0.105865	-1.11267	maf2382	455333	547667	637333	896333	784333	739667	541333	575667	479667	653000	598667	807333	687333	250333	maf2382	416000	453000	497000	486000	637000	604000	1.02019	0.338311	0.0795478	FALSE	597000	518000	528000	426000	549000	464000	0.861043	-0.191266	0.197397
32	maf0931	196.2	135	1.16333	3,4-Dihydroxy-DL-phenylalanine	Amino acid derivatives	M2	0.592304	1.22176	1.57844	0.674	0.0424554	0.47986	-1.33833	maf0931	130667	108333	172333	251333	346000	272000	331667	197000	252667	514667	401000	356333	379333	131167	maf0931	132000	123000	137000	154000	290000	147000	0.843933	0.592304	0.228714	FALSE	110000	87000	128000	309000	146000	303000	1.15463	1.22176	0.0575598
33	maf1895	166.2	77	1.955	D-(+)-Phenylalanine	Amino acid derivatives	M2	0.665078	1.62574	0.146793	0.654146	0.987444	0.172158	-1.09219	maf1895	7.06333e+07	90300000	3.23667e+08	2.53333e+08	1.92333e+08	263000000	280000000	112000000	2.78667e+08	3.58333e+08	3.98667e+08	3.81333e+08	2.96333e+08	1.31333e+08	maf1895	67000000	72800000	72100000	115000000	113000000	108000000	1.32069	0.665078	0.000117157	FALSE	97800000	87700000	85400000	289000000	261000000	286000000	1.38486	1.62574	4.0752e-05
34	maf2538	136	118.1	1.17	DL-homocysteine	Amino acid derivatives	M2	0.519343	0.846462	1.75278	0.585418	0.256253	0.390681	-1.04305	maf2538	3.62333e+06	3.48333e+06	4.23333e+06	7040000	9.00333e+06	8.26333e+06	8730000	5.19333e+06	6.26333e+06	1.42667e+07	1.05633e+07	1.07533e+07	1.08333e+07	4.23667e+06	maf2538	3430000	3660000	3780000	5500000	5190000	4890000	1.29599	0.519343	0.00152936	FALSE	3510000	3480000	3460000	6350000	5670000	6770000	1.36976	0.846462	0.000975852
35	maf3202	150.1	61	0.88	DL-Methionine	Amino acid derivatives	M2	0.149782	0.47825	0.0549786	0.602328	0.781592	0.946455	-2.16177	maf3202	1950000	1.82333e+06	3690000	3.48667e+06	3.01333e+06	2150000	2910000	2.16333e+06	2540000	3.83333e+06	5.29333e+06	5180000	4.14333e+06	650333	maf3202	1960000	1920000	1970000	2180000	2140000	2170000	1.31003	0.149782	0.000391499	FALSE	2090000	1650000	1730000	2800000	2350000	2470000	1.22883	0.47825	0.0198473
36	maf2521	182.1	136.1	1.17	L-(-)-Tyrosine	Amino acid derivatives	M2	0.312787	0.834813	1.58263	0.477992	0.250137	0.290515	-1.27796	maf2521	1.26667e+07	11400000	1.37667e+07	2.22333e+07	2.74667e+07	26000000	3.04333e+07	1.57333e+07	2.03333e+07	4.12333e+07	3.09667e+07	3.26667e+07	31800000	12550000	maf2521	14000000	12200000	11800000	17900000	15800000	13500000	0.98378	0.312787	0.10017	FALSE	12500000	10900000	10800000	22900000	17800000	20300000	1.33295	0.834813	0.00473321
37	maf0584	131.054	114	0.75	L-Asparagine	Amino acid derivatives	M2	0.905535	0.757407	0.0474696	0.179085	0.15917	0.387958	-2.4638	maf0584	615333	911000	1.89333e+06	2.09333e+06	2.54333e+06	1210000	1.10333e+06	1.15267e+06	1540000	1.95667e+06	2370000	2840000	1.58333e+06	200000	maf0584	633000	572000	641000	1250000	998000	1210000	1.29118	0.905535	0.00270032	FALSE	904000	834000	995000	1610000	1520000	1490000	1.35878	0.757407	0.000436314
38	maf3050	166	120	1.965	L-Phenylalanine	Amino acid derivatives	M2	0.630243	1.82115	0.206243	0.753085	1.15283	0.152386	-1.32929	maf3050	3.06667e+07	3.71667e+07	154000000	1.18667e+08	87700000	1.25667e+08	131000000	4.74667e+07	1.31333e+08	1.77667e+08	200000000	195000000	1.39667e+08	5.21333e+07	maf3050	32600000	29900000	29500000	49800000	48400000	44200000	1.30066	0.630243	0.000985913	FALSE	40400000	36600000	34500000	144000000	121000000	129000000	1.38282	1.82115	0.000172609
39	maf2050	120	74	0.81	L-Threonine	Amino acid derivatives	M2	0.324727	0.313695	0.242021	0.252766	0.0181855	0.633872	-1.04469	maf2050	1030000	808333	1460000	1.25333e+06	1.57667e+06	870000	1.02733e+06	1290000	1.00467e+06	1.72667e+06	1.49333e+06	1.59667e+06	1350000	498000	maf2050	1050000	1040000	1000000	1370000	1320000	1180000	1.2271	0.324727	0.0115478	FALSE	883000	760000	782000	1020000	1020000	974000	1.27195	0.313695	0.00861364
40	maf2755	132.1	86	1.205	alpha-Aminocaproic acid	Amino acid derivatives	M2	0.114123	0.7375	-0.447871	0.421426	0.883402	0.0255998	-1.19153	maf2755	1.09333e+08	8.99667e+07	2.12333e+08	169000000	1.07333e+08	1.30333e+08	1.23333e+08	1.18333e+08	150000000	1.55667e+08	2.26333e+08	198000000	1.32667e+08	54000000	maf2755	126000000	99000000	103000000	133000000	109000000	113000000	0.510136	0.114123	0.467422	FALSE	102000000	80100000	87800000	164000000	146000000	140000000	1.32061	0.7375	0.00340026
41	maf1927	189	144	0.785	H-HomoArg-OH	Amino acid derivatives	M2	0.140779	-0.830075	0.713513	0.433071	0.0466178	1.99733	-4.80711	maf1927	4000000	4.26667e+06	5.12667e+06	4770000	6090000	2250000	7.91333e+06	4410000	2400000	8.40667e+06	6440000	6290000	8.98333e+06	282667	maf1927	3530000	4400000	4070000	4570000	4450000	4210000	0.795045	0.140779	0.20994	FALSE	4220000	4230000	4350000	2290000	2290000	2620000	1.37264	-0.830075	9.2261e-05
42	maf0134	203	116	2.42667	L-Tryptophan	Amino acid derivatives	M2	-0.31895	0.405854	0.177887	0.0291463	0.261125	0.511626	-2.36804	maf0134	1.04867e+06	1.31333e+06	3480000	3430000	3360000	2.28667e+06	3020000	840667	1740000	3.93667e+06	3500000	4.02667e+06	3260000	585000	maf0134	1130000	996000	1020000	885000	816000	821000	1.22851	-0.31895	0.0113392	FALSE	1440000	1210000	1290000	1760000	1750000	1710000	1.30686	0.405854	0.00349816
43	maf1808	130.1	82	1.24667	L-Isoleucine	Amino acid derivatives	M2	0.162067	0.409941	-0.470284	0.512503	0.990376	-0.2737	-1.54273	maf1808	300000	236333	417000	372000	250667	353000	340000	335667	314000	301000	530667	498000	292000	116700	maf1808	316000	283000	301000	336000	337000	334000	1.15767	0.162067	0.0204209	FALSE	284000	181000	244000	339000	304000	299000	1.02203	0.409941	0.0752683
44	maf1407	130.1	84	1.27333	L-Leucine	Amino acid derivatives	M2	0.170143	0.346404	-0.40691	0.410769	0.869696	-0.0139333	-1.45139	maf1407	735000	588333	944000	902667	633000	797667	745667	827000	748000	712000	1200000	1.15667e+06	790000	272667	maf1407	810000	736000	659000	874000	804000	803000	0.892509	0.170143	0.136769	FALSE	636000	541000	588000	835000	697000	712000	1.18473	0.346404	0.0364327
45	maf0309	222.1	180	2.65	N-Acetyl-L-tyrosine	Amino acid derivatives	M2	0.646363	1.20738	1.4292	0.126866	0.255283	-0.481463	-0.118253	maf0309	14566.7	10393.3	19000	33000	49766.7	104200	24566.7	22800	24000	51166.7	36033.3	59400	74633.3	22633.3	maf0309	19600	11100	13000	25500	16400	26500	0.933686	0.646363	0.116201	FALSE	11700	7880	11600	34700	23500	13800	1.10666	1.20738	0.0920317
46	maf3362	176.1	113	0.8	L-Citrulline	Amino acid derivatives	M2	0.122077	-0.77089	-0.0450292	0.22912	0.0872921	1.60348	-5.25413	maf3362	15100000	1.67333e+07	2.60333e+07	2.34333e+07	3.31333e+07	12900000	30900000	1.64333e+07	9.80667e+06	2.52333e+07	2.74667e+07	35200000	39200000	809667	maf3362	14700000	15600000	15000000	15800000	17300000	16200000	1.05966	0.122077	0.0625892	FALSE	18200000	15400000	16600000	10900000	8660000	9860000	1.32764	-0.77089	0.00261729
47	maf2421	150	61	1.16	L-Methionine	Amino acid derivatives	M2	-0.032802	0.390576	-0.304705	0.513546	0.679423	0.814009	-2.33681	maf2421	4.59667e+06	3.81667e+06	7.56333e+06	6.55667e+06	5.33667e+06	4120000	5.68333e+06	4.49333e+06	5.00333e+06	6.12333e+06	9360000	8.54667e+06	7.24333e+06	1125000	maf2421	4810000	4690000	4290000	4730000	4570000	4180000	0.297959	-0.032802	0.67216	FALSE	4510000	3300000	3640000	5360000	4330000	5320000	1.06618	0.390576	0.0738867
48	maf0104	188.1	128	1.16333	N-Acetyl-L-glutamic acid	Amino acid derivatives	M2	-0.620418	1.53766	-0.443607	0.16092	0.322336	1.89442	-0.66954	maf0104	1.03667e+06	465000	1.58667e+06	1.66667e+06	2.35667e+06	361333	281000	674333	1350000	1.16667e+06	1.86333e+06	2.94667e+06	1.34333e+06	176667	maf0104	1000000	1030000	1080000	653000	736000	634000	1.29461	-0.620418	0.000750715	FALSE	540000	352000	503000	1510000	1120000	1420000	1.33233	1.53766	0.00251584
49	maf2465	175	116	0.775	L-(+)-Arginine	Amino acid derivatives	M2	-0.145541	-1.03699	-0.133524	0	0.060121	1.4675	-6.60583	maf2465	11220000	1.05333e+07	18100000	17300000	23500000	9.29333e+06	2.24667e+07	1.01433e+07	5.13333e+06	16500000	17300000	24500000	25700000	230667	maf2465	12900000	11000000	9760000	11800000	9660000	8970000	0.541083	-0.145541	0.437226	FALSE	12100000	9300000	10200000	5810000	4570000	5020000	1.33402	-1.03699	0.00390413
50	maf1202	187.2	145	1.12	N6-Acetyl-L-lysine	Amino acid derivatives	M2	-0.636252	0.591293	0.839658	-0.131387	-0.353431	-0.26049	-1.90964	maf1202	181333	126333	231333	321667	389667	264333	328000	116667	190333	414000	293667	305000	220667	87300	maf1202	172000	201000	171000	113000	101000	136000	1.21403	-0.636252	0.010438	FALSE	113000	122000	144000	193000	212000	166000	1.24355	0.591293	0.016857
51	maf0753	259	97	0.75	D-Fructose 6-phosphate-disodium salt	Carbohydrates	M2	0.730896	0.365294	0.355095	-0.334001	-0.648059	0.0811368	-1.02659	maf0753	5240000	6.46667e+06	9.17333e+06	15000000	22200000	1.61333e+07	1.49667e+07	8.69667e+06	8330000	1.17333e+07	11900000	1.41667e+07	1.70667e+07	7.34667e+06	maf0753	6680000	4690000	4350000	9000000	10700000	6390000	1.03777	0.730896	0.0755059	FALSE	7090000	5000000	7310000	10300000	7200000	7490000	0.843534	0.365294	0.205111
52	maf2749	153.047	92	4.33	2-Methoxybenzoic acid	Hydroxycinnamoyl derivatives	M2	0.774035	1.20554	-1.83874	0.696628	2.03374	2.11122	-1.44987	maf2749	14600	19266.7	153333	49566.7	32400	19133.3	15790	24966.7	44433.3	42866.7	80333.3	132667	82666.7	5780	maf2749	13600	13600	16600	23200	25700	26000	1.28472	0.774035	0.00149118	FALSE	32200	14900	10700	45500	40500	47300	1.14305	1.20554	0.0216866
53	maf1999	167.1	121.1	1.955	6-Methylmercaptopurine	Nucleotide and its derivates	M2	0.577512	1.86691	0.212502	0.756462	1.23432	0.111317	-1.42119	maf1999	3020000	3.53667e+06	1.53333e+07	11760000	8.37333e+06	1.24667e+07	1.25333e+07	4.50667e+06	12900000	1.77667e+07	1.98667e+07	19700000	1.34667e+07	4680000	maf1999	3210000	3000000	2850000	5140000	4510000	3870000	1.21441	0.577512	0.0175415	FALSE	3660000	3590000	3360000	13900000	11800000	13000000	1.38601	1.86691	0.00010852
54	maf1274	259	78.9	0.793333	D-Glucose-6-phosphate disodium salt	Organic acids	M2	1.21304	0.443248	0.037261	-0.201494	-0.182707	0.342478	-0.348256	maf1274	3.90667e+06	4.72667e+06	9810000	1.71333e+07	1.65333e+07	15800000	1.31333e+07	9.05667e+06	6.42667e+06	1.00667e+07	14900000	1.45667e+07	2.00333e+07	1.03167e+07	maf1274	4000000	3730000	3990000	10600000	9220000	7350000	1.28958	1.21304	0.00552595	TRUE	4710000	5000000	4470000	5690000	6710000	6880000	1.27043	0.443248	0.0133755
55	maf0607	145	101	1.16667	A-Ketoglutaric acid	Organic acids	M2	-0.319807	0.265818	1.00454	-1.37798	-0.929611	0.194385	-2.53396	maf0607	509667	374000	423333	1990000	1.26667e+06	621667	1.00967e+06	408333	449667	849333	765667	665000	711333	174333	maf0607	519000	477000	533000	435000	435000	355000	1.1021	-0.319807	0.0324732	FALSE	424000	342000	356000	444000	446000	459000	1.13602	0.265818	0.0424878
56	maf1153	188.043	144	2.66	Kynurenic acid	Organic acids	M2	-1.11024	-0.319636	-0.220181	0.442099	1.52173	0.699621	-3.73164	maf1153	238333	209667	289667	281667	228000	135667	210333	110400	168000	248667	382667	654667	220333	15833.3	maf1153	250000	228000	237000	101000	99200	131000	1.29652	-1.11024	0.000457167	TRUE	226000	187000	216000	159000	170000	175000	1.20252	-0.319636	0.029843
57	maf2439	122	105	1.955	Benzamide	Others	M2	0.814804	1.78084	0.301928	0.789466	1.11016	0.321928	-1.13336	maf2439	524333	669333	2.66333e+06	2.08667e+06	1.53333e+06	2.05333e+06	2250000	922333	2300000	3.28333e+06	3.60667e+06	3310000	2.56667e+06	1.02567e+06	maf2439	555000	525000	493000	915000	924000	928000	1.32067	0.814804	2.64961e-05	FALSE	699000	596000	713000	2430000	2130000	2340000	1.38165	1.78084	7.11162e-05
58	maf2274	157	130	2.47	3-Indoleacetonitrile	Others	M2	-0.275634	0.360431	0.233173	0.024578	0.25253	0.284491	-1.72373	maf2274	1.30333e+06	1750000	2.79333e+06	2910000	2910000	2.70667e+06	2.89333e+06	1.07667e+06	2.24667e+06	3.28333e+06	2960000	3.46667e+06	3.29667e+06	876000	maf2274	1330000	1310000	1270000	1050000	1160000	1020000	1.22452	-0.275634	0.00792765	FALSE	1770000	1670000	1810000	2310000	2190000	2240000	1.35508	0.360431	0.00079087
59	maf2578	118	91	2.465	Indole	Others	M2	-0.177465	0.466133	0.21983	0.00869096	0.146427	0.33658	-1.71127	maf2578	3.91667e+07	4.94667e+07	1.07333e+08	1.10333e+08	1.12333e+08	8.81667e+07	101400000	3.46333e+07	6.83333e+07	125000000	111000000	1.24333e+08	1.11333e+08	3.09667e+07	maf2578	38500000	39400000	39600000	34200000	34200000	35500000	1.2929	-0.177465	0.00117954	FALSE	51600000	47700000	49100000	70500000	66400000	68100000	1.36937	0.466133	0.000332136
60	maf2500	206.1	147.5	2.465	Methoxyindoleacetic acid	Others	M2	-0.243081	0.490103	0.153256	0.00905325	0.292463	0.344607	-2.08789	maf2500	10340000	1.46667e+07	3.83667e+07	3.70667e+07	3.69333e+07	2.90333e+07	3.40667e+07	8.73667e+06	20600000	4.26667e+07	37300000	4.52333e+07	3.68667e+07	8.01333e+06	maf2500	9920000	11000000	10100000	8840000	8790000	8580000	1.23756	-0.243081	0.00952837	FALSE	16700000	13500000	13800000	21200000	20400000	20200000	1.2912	0.490103	0.00508794
61	maf2002	219	160	3.405	N-Acetyl-5-hydroxytryptamine	Others	M2	-0.5025	0.108269	-0.163248	-0.205606	0.0458334	0.448015	-1.83659	maf2002	447667	355000	691667	394000	506000	288333	386333	316000	382667	617667	341667	522333	393333	108167	maf2002	442000	457000	444000	321000	326000	301000	1.31602	-0.5025	0.000125292	FALSE	385000	351000	329000	355000	367000	426000	0.637859	0.108269	0.368601
62	maf2968	131.1	114.1	0.77	Agmatine	Phenolic acids	M2	0.347037	-0.846506	-0.0325679	0.170319	0.0274807	1.56764	-3.97872	maf2968	736667	902667	1.49333e+06	1.35667e+06	1.90667e+06	707333	1750000	937000	502000	1460000	1.52667e+06	1.94333e+06	2.09667e+06	111000	maf2968	754000	708000	748000	945000	975000	891000	1.28541	0.347037	0.00215911	FALSE	928000	821000	959000	542000	487000	477000	1.3608	-0.846506	0.000991546
63	maf2372	327.2	143.9	4.035	ajmaline	Alkaloids	M3	-0.356556	1.82516	2.78466	2.79837	3.33108	3.43204	1.8453	maf2372	14933.3	6673.33	12296.7	20700	26200	29000	34666.7	11663.3	23646.7	84733.3	144000	263667	313000	124567	maf2372	15100	17700	12000	12700	7990	14300	0.714645	-0.356556	0.262619	FALSE	7040	10300	2680	9640	32200	29100	1.05038	1.82516	0.0834393
64	maf0540	359.2	179	2.37333	Aminophylline	Alkaloids	M3	-0.671593	0.865426	1.18274	0.204896	0.646933	-0.729219	0.941994	maf0540	9923.33	9020	10293.3	18566.7	18733.3	47466.7	54133.3	6230	16433.3	23366.7	21400	29333.3	28633.3	104000	maf0540	16800	7270	5700	5480	5130	8080	0.628771	-0.671593	0.361808	FALSE	4060	15300	7700	16500	19300	13500	0.941503	0.865426	0.116394
65	maf0305	160	98	1.17	N-Acetylthreonine	Amino acid derivatives	M3	1.22823	0.491406	1.4022	0.269959	0.472488	1.14948	1.87589	maf0305	59900	55033.3	53600	80833.3	133333	76333.3	55400	140333	77366.7	141667	97466.7	185000	169333	203333	maf0305	54500	63300	61900	152000	155000	114000	1.29137	1.22823	0.00395629	TRUE	54900	46700	63500	91300	64600	76200	1.0912	0.491406	0.0706434
66	maf0598	161	99	1.43	3-Hydroxy-3-methylpentane-1,5-dioic acid	Amino acid derivatives	M3	0.85999	0.121819	0.377518	-0.135601	0.422631	0.00316728	1.24945	maf0598	585667	681000	857000	1.26333e+06	1.26333e+06	1.51667e+06	1.01367e+06	1063000	741000	1.11333e+06	1150000	1.69333e+06	1520000	2410000	maf0598	561000	655000	541000	1090000	1170000	929000	1.27552	0.85999	0.00380234	FALSE	712000	659000	672000	736000	805000	682000	0.849213	0.121819	0.198803
67	maf0697	187.2	125	1.16333	Nα-Acetyl-L-glutamine	Amino acid derivatives	M3	0.244944	-0.0633045	1.2194	0.887336	0.213427	0.197316	2.20092	maf0697	178333	129667	121967	206333	261333	257000	206333	211333	124100	284000	381667	303000	294667	948667	maf0697	170000	174000	191000	192000	250000	192000	0.873145	0.244944	0.180659	FALSE	128000	105000	156000	128000	145000	99300	0.192907	-0.0633045	0.79337
68	maf1405	217	199	1.17	(5-L-Glutamyl)-L-amino acid	Amino acid derivatives	M3	-0.400705	-0.612977	0.953121	0.40929	0.552911	0.924255	1.54232	maf1405	34500	30333.3	18766.7	33533.3	35400	31933.3	44633.3	26133.3	19833.3	36333.3	44533.3	51933.3	60600	130000	maf1405	35500	35700	32300	28500	29600	20300	1.01065	-0.400705	0.05582	FALSE	32800	35400	22800	11000	22400	26100	0.860315	-0.612977	0.152362
69	maf3382	190.1	127	0.87	L-Homocitrulline	Amino acid derivatives	M3	-0.263034	0.387661	1.005	-0.176878	-0.709017	-0.342215	-0.894423	maf3382	1660000	1.77333e+06	2400000	4.07333e+06	5.62333e+06	4.35667e+06	5.13667e+06	1.38333e+06	2320000	4.81667e+06	3.60333e+06	3440000	3.43667e+06	2.76333e+06	maf3382	1690000	1570000	1720000	1490000	1250000	1410000	1.12162	-0.263034	0.0302558	FALSE	1820000	1800000	1700000	2330000	2410000	2220000	1.35278	0.387661	0.00118791
70	maf2064	595	270.9	2.29	Pelargonin	Anthocyanins	M3	2.90464	1.45833	2.11881	1.29937	0.80101	2.73602	2.52437	maf2064	355667	675667	388333	644667	1.95333e+06	764000	832000	2.66333e+06	1.85667e+06	1.68667e+06	1.58667e+06	3.40333e+06	5090000	4.78667e+06	maf2064	313000	359000	395000	2740000	2150000	3100000	1.32185	2.90464	0.0011489	TRUE	789000	643000	595000	1840000	1980000	1750000	1.3686	1.45833	0.000184551
71	maf0401	577.1	407.1	2.74667	Proanthocyanidin B3	Anthocyanins	M3	2.64453	1.17806	2.01761	0.979113	0.671604	2.37274	2.42913	maf0401	999000	1.63667e+06	841333	1.62333e+06	4.93667e+06	1990000	1910000	6.24667e+06	3.70333e+06	3.40667e+06	3200000	7.86333e+06	1.03067e+07	1.02867e+07	maf0401	1020000	1050000	927000	6600000	5880000	6260000	1.3296	2.64453	1.55805e-05	TRUE	1910000	1310000	1690000	3420000	4180000	3510000	1.32675	1.17806	0.00224058
72	maf2711	579.1	427.1	2.75	Procyanidin B2	Anthocyanins	M3	2.55308	1.21286	1.91159	0.907622	0.602216	2.1427	2.09372	maf2711	3050000	4990000	2860000	5.69667e+06	15700000	7390000	6630000	17900000	1.15667e+07	10760000	1.06867e+07	2.38333e+07	3.26333e+07	28300000	maf2711	2750000	3440000	2960000	19200000	16300000	18200000	1.32656	2.55308	7.05713e-05	TRUE	5760000	4400000	4810000	10800000	12500000	11400000	1.35941	1.21286	0.000506711
73	maf0544	503.44	179	0.783333	Raffinose	Carbohydrates	M3	0.671776	0.186731	0.843854	-0.321036	0.0211233	0.645467	1.4855	maf0544	3.92333e+06	5500000	5.03667e+06	1.07767e+07	11300000	7.75667e+06	9440000	6250000	6260000	9040000	8.62667e+06	1.14667e+07	1.21333e+07	2.64333e+07	maf0544	3440000	3710000	4620000	6120000	5530000	7100000	1.19954	0.671776	0.0160277	FALSE	5300000	5260000	5940000	6570000	6030000	6180000	1.12676	0.186731	0.0495305
74	maf0847	561.1	289.2	3.07	Epicatechin-epiafzelechin	Catechin derivatives	M3	1.85812	0.916498	1.40234	0.475767	0.513188	1.80381	1.58874	maf0847	46800	59866.7	53733.3	80633.3	208333	112467	89100	169667	113000	142033	112133	297333	392667	268000	maf0847	45100	52900	42400	207000	135000	167000	1.3008	1.85812	0.00430457	TRUE	67900	46400	65300	102000	126000	111000	1.27972	0.916498	0.00549121
75	maf3027	179.03	133	2.815	Daphnetin	Coumarin and its derivatives	M3	1.22835	0.195377	0.293513	0.308811	0.934744	0.181026	1.26275	maf3027	299333	351667	348667	456667	505000	561000	429667	701333	402667	427333	565667	965333	636000	1031000	maf3027	318000	286000	294000	721000	696000	687000	1.32709	1.22835	8.74511e-06	TRUE	465000	237000	353000	361000	471000	376000	0.502216	0.195377	0.530109
76	maf2614	179	123	2.815	Esculetin (6,7-dihydroxycoumarin)	Coumarin and its derivatives	M3	1.17056	0.216755	0.185262	0.286051	1.02315	0.250323	1.15742	maf2614	502000	598333	620333	722000	803667	950000	798000	1130000	695333	705333	880333	1.63333e+06	1130000	1780000	maf2614	572000	437000	497000	1150000	1090000	1150000	1.30617	1.17056	0.000138412	TRUE	720000	492000	583000	664000	716000	706000	0.811559	0.216755	0.227737
77	maf2899	341	179	2.815	Esculin (6,7-Dihydroxycoumarin-6-glucoside)	Coumarin and its derivatives	M3	1.08205	0.230869	0.239064	0.37774	1.00226	0.167786	1.12819	maf2899	5810000	6.62667e+06	6.47333e+06	7.67333e+06	8.50333e+06	10000000	8.14333e+06	12300000	7.77667e+06	7640000	9970000	1.70333e+07	1.12333e+07	17800000	maf2899	6340000	4810000	6280000	12700000	11800000	12400000	1.29362	1.08205	0.000330053	TRUE	8690000	5160000	6030000	7230000	8060000	8040000	0.696335	0.230869	0.353433
78	maf3026	369.119	207.1	3.415	N-sinapoyl hydroxycoumarin	Coumarin and its derivatives	M3	2.15818	0.368474	0.778649	0.853779	1.04672	0.831852	1.81932	maf3026	46600	46966.7	42300	52566.7	50633.3	64233.3	71500	208000	60633.3	72566.7	95000	104600	114333	252333	maf3026	38200	52400	49200	215000	198000	211000	1.3215	2.15818	1.75648e-05	TRUE	48800	50200	41900	71300	70200	40400	0.695916	0.368474	0.260713
79	maf2619	433.106	271.01	3.55	Apigenin 5-O-glucoside	Flavone	M3	0.616586	0.172718	1.01692	0.709154	0.564335	1.26033	1.03774	maf2619	49133.3	91733.3	73466.7	83800	97833.3	82933.3	84266.7	75333.3	103400	148667	137000	144667	198667	173000	maf2619	52400	53200	41800	76800	90000	59200	1.09434	0.616586	0.0532329	FALSE	116000	77000	82200	110000	104000	96200	0.631199	0.172718	0.415675
80	maf2124	433	271	3.54	Genistein 7-O-Glucoside (Genistin)	Flavone	M3	0.574829	0.331096	1.21759	0.856357	0.663826	0.833868	0.752182	maf2124	50800	78433.3	65933.3	74566.7	82266.7	106033	110033	75666.7	98666.7	153333	135000	130333	189000	185333	maf2124	75900	38800	37700	80300	87700	59000	0.858517	0.574829	0.177609	FALSE	107000	76200	52100	134000	74900	87100	0.57025	0.331096	0.446998
81	maf2788	581.179	273	3.57	Naringenin 7-O-neohesperidoside (Naringin)	Flavone	M3	1.48637	1.30825	2.58581	1.03524	0.841302	1.74338	1.46488	maf2788	8006.67	7416.67	2823.33	8896.67	20000	11966.7	9696.67	22433.3	18366.7	16950	18233.3	35833.3	40066.7	26766.7	maf2788	4100	10800	9120	20800	22200	24300	1.17332	1.48637	0.00306529	TRUE	10300	4250	7700	17300	19200	18600	1.22188	1.30825	0.00399881
82	maf2356	477.14	315	5.6	O-methylChrysoeriol 5-O-hexoside	Flavone	M3	2.40756	1.59392	0.908655	1.09525	1.9257	1.47332	3.33636	maf2356	3870	2320	3178.33	3150	2540	2536.67	4643.33	20533.3	7003.33	5966.67	6730	9650	7043.33	46900	maf2356	5330	3180	3100	24600	18300	18700	1.29426	2.40756	0.00152939	TRUE	2110	3750	1100	6760	8860	5390	1.17544	1.59392	0.0210944
83	maf2717	627.1	465.1	2.965	8-C-hexosyl-hesperetin O-hexoside	Flavone	M3	1.01071	1.06341	-0.465026	0.896674	-0.117822	0.290812	2.55319	maf2717	12970	9346.67	21533.3	10706.7	20700	23433.3	21933.3	26133.3	19533.3	15600	19933.3	19076.7	28666.7	128733	maf2717	19000	9910	10000	24900	33800	19700	1.07036	1.01071	0.0613518	FALSE	10200	7140	10700	13000	11900	33700	0.924466	1.06341	0.228818
84	maf0686	579.2	459.3	3.94333	Naringin	Flavone	M3	-0.467652	1.77332	0.865564	1.09329	-0.106406	0.56101	2.48576	maf0686	3226.67	3370	7830	14670	14533.3	30366.7	71233.3	2333.33	11520	14266.7	31300	13500	44800	399000	maf0686	3770	3440	2470	3420	1960	1620	0.764156	-0.467652	0.256887	FALSE	3230	1960	4920	9820	20300	4440	1.01797	1.77332	0.160312
85	maf3276	581.1	515.4	2.785	C-hexosyl-luteolin C-pentoside	Flavone	M3	-1.01504	-1.43785	1.64419	-0.359457	-0.979049	0.179871	-1.08104	maf3276	12860	45333.3	17233.3	63933.3	107100	52466.7	79333.3	6363.33	16733.3	53866.7	49833.3	54333.3	59433.3	37500	maf3276	18300	7080	13200	8480	7380	3230	0.871345	-1.01504	0.146804	FALSE	50400	37900	47700	8200	16400	25600	1.1782	-1.43785	0.0104946
86	maf2234	207.1	85	3.41	6-Hydroxymethylherniarin	Hydroxycinnamoyl derivatives	M3	0.413839	0.714633	1.29488	1.29965	0.96012	1.25346	1.92822	maf2234	301000	212667	215333	317667	360667	420000	432667	401000	349000	528333	782000	701667	1.00133e+06	1.64667e+06	maf2234	323000	285000	295000	389000	410000	404000	1.28013	0.413839	0.00152497	FALSE	216000	217000	205000	378000	328000	341000	1.3678	0.714633	0.000913239
87	maf2660	183.058	137	2.865	Homovanillic acid	Hydroxycinnamoyl derivatives	M3	0.961296	0.603982	0.937362	0.536769	0.607751	0.0824622	1.8553	maf2660	226667	427000	490333	903000	879333	1.64333e+06	1240000	441333	649000	939000	1310000	1340000	1740000	4.48667e+06	maf2660	247000	257000	176000	466000	432000	426000	1.2488	0.961296	0.00163664	FALSE	386000	381000	514000	674000	646000	627000	1.2569	0.603982	0.00823816
88	maf1334	311.1	149.1	2.17333	Caftaric acid	Hydroxycinnamoyl derivatives	M3	-0.0725996	-0.21042	0.2455	0.12549	0.424949	0.612786	3.95012	maf1334	74033.3	116667	81400	99033.3	91866.7	97000	103733	70400	100833	96500	108033	123333	148333	1.60333e+06	maf1334	87000	77400	57700	56600	79800	74800	0.201056	-0.0725996	0.76063	FALSE	117000	108000	125000	106000	101000	95500	1.13303	-0.21042	0.0517159
89	maf2509	384.115	252	2.1	Succinyladenosine	Nucleotide and its derivates	M3	0.190495	0.173212	0.188744	0.457787	0.654517	1.01353	0.67928	maf2509	3.63667e+06	2.27333e+06	2.62333e+06	3990000	4.29667e+06	4.24667e+06	5970000	4150000	2.56333e+06	2990000	5480000	6.76333e+06	8.57333e+06	9560000	maf2509	2790000	4850000	3270000	3060000	5410000	3980000	0.366835	0.190495	0.608303	FALSE	2570000	2160000	2090000	2370000	2630000	2690000	0.882011	0.173212	0.180601
90	maf2113	400.2	136.11	1.97	Adenosine O-ribose	Nucleotide and its derivates	M3	0.286944	-0.0744559	0.722587	0.0671142	0.211128	0.113009	1.01277	maf2113	751333	1.00067e+06	840333	1120000	1.16333e+06	1350000	1500000	916667	950333	1.38667e+06	1.17333e+06	1.34667e+06	1460000	3.02667e+06	maf2113	708000	745000	801000	975000	913000	862000	1.1933	0.286944	0.0175582	FALSE	1090000	983000	929000	866000	985000	1000000	0.507196	-0.0744559	0.472477
91	maf0976	362.1	79.1	1.17	Guanosine 5'-monophosphate	Nucleotide and its derivates	M3	0.989117	0.282089	1.01213	-0.323166	-0.550116	0.0263513	0.503574	maf0976	75400	75633.3	71066.7	194333	211333	144667	158000	149667	91966.7	143333	155333	144333	147333	224000	maf0976	84300	54300	87600	178000	160000	111000	1.1401	0.989117	0.0305297	FALSE	51000	78300	97600	86700	86200	103000	0.68416	0.282089	0.325939
92	maf1558	165	122	1.71667	7-Methylxanthine	Nucleotide and its derivates	M3	-0.0348459	-0.0406844	0.593131	1.23057	1.18653	-0.168408	2.49967	maf1558	101967	64733.3	52833.3	31833.3	30066.7	43566.7	34066.7	99533.3	62933.3	79700	74700	68433.3	38766.7	192667	maf1558	105000	134000	66900	103000	92600	103000	0.0369904	-0.0348459	0.907822	FALSE	68600	68500	57100	75000	48900	64900	0.188753	-0.0406844	0.842699
93	maf2609	167.027	121	2.825	Phthalic acid	Organic acids	M3	0.797568	0.511946	1.14463	0.959305	1.6224	1.10543	3.45767	maf2609	54233.3	40300	43466.7	25766.7	23666.7	26600	29733.3	94266.7	57466.7	96100	50100	72866.7	57233.3	326667	maf2609	35900	80100	46700	97900	86400	98500	1.04721	0.797568	0.0447666	FALSE	57000	16600	47300	64000	58200	50200	0.72225	0.511946	0.25148
94	maf2075	341.079	207.066	2.81	Sinapoyl malate	Organic acids	M3	0.710026	0.646327	1.44869	0.912389	0.635819	1.00303	1.36811	maf2075	400000	373333	339000	506333	576000	633667	1.10667e+06	654333	584333	925333	953000	895000	1270000	2.85667e+06	maf2075	375000	427000	398000	629000	643000	691000	1.30843	0.710026	0.000452992	FALSE	390000	382000	348000	600000	569000	584000	1.37182	0.646327	0.000176472
95	maf3227	98.9	80.9	1.03	Phosphoric acid	Organic acids	M3	0.487773	0.388029	0.613012	0.358454	-0.0212165	0.527164	1.04812	maf3227	7.60667e+06	7.59333e+06	1.05267e+07	11700000	13700000	9.50667e+06	1.32667e+07	1.06667e+07	9.93667e+06	16100000	15000000	13500000	13700000	2.74333e+07	maf3227	8060000	6590000	8170000	10100000	11300000	10600000	1.21576	0.487773	0.00770299	FALSE	7420000	7730000	7630000	10400000	9730000	9680000	1.36501	0.388029	0.000715469
96	maf1157	167.1	123	2.14667	Homogentisic acid	Organic acids	M3	-0.363724	0.0921937	1.19464	-0.0949484	0.144995	0.463638	0.623111	maf1157	143000	111633	87233.3	157000	151333	155667	207333	111133	119000	199667	147000	167333	214667	319333	maf1157	146000	131000	152000	99400	126000	108000	1.11711	-0.363724	0.0335342	FALSE	143000	102000	89900	116000	144000	97000	0.268097	0.0921937	0.744401
97	maf2046	219.1	174.4	3.77	5-Methoxy-N,N-dimethyltryptamine	Others	M3	-2.73953	0.584963	2.20578	1.30944	2.57014	1.8158	1.61706	maf2046	187667	122000	131000	147000	125000	170333	350667	28100	183000	604333	364333	742333	599667	1.07567e+06	maf2046	162000	203000	198000	20600	36000	27700	1.30949	-2.73953	0.000307039	TRUE	148000	114000	104000	166000	196000	187000	1.21263	0.584963	0.0189398
98	maf1726	182.05	138	1.67667	4-Pyridoxic acid	Others	M3	-1.17122	-0.795095	-0.705633	-0.848345	-1.77532	-1.19528	-0.403107	maf1726	26033.3	66400	91600	276667	216000	287000	187333	11560	38266.7	56166.7	153667	63100	125333	141667	maf1726	32100	28300	17700	5690	21200	7790	0.982355	-1.17122	0.0897177	FALSE	56000	87800	55400	37100	25700	52000	1.03211	-0.795095	0.0988623
99	maf3287	123.04	95	3.42	4-Hydroxybenzaldehyde	Phenolic acids	M3	0.60664	0.718486	1.10447	1.54761	1.1024	1.16966	1.98393	maf3287	418333	330000	330667	417333	480333	609000	601667	637000	543000	711000	1220000	1.03133e+06	1370000	2380000	maf3287	398000	414000	443000	707000	583000	621000	1.27445	0.60664	0.00495699	FALSE	287000	376000	327000	634000	525000	470000	1.25746	0.718486	0.0175592
100	maf2645	332.1	314.3	1.16	Pyridoxine O-glucoside	Vitamins	M3	0.285855	0.596278	1.71124	1.26781	1.56053	0.0811596	1.57518	maf2645	299667	254000	198000	143967	178667	328333	427333	365333	384000	648333	346667	527000	347333	1.27333e+06	maf2645	324000	344000	231000	370000	342000	384000	0.838109	0.285855	0.150093	FALSE	218000	316000	228000	324000	422000	406000	1.1495	0.596278	0.0403478
101	maf2993	346	184.1	1.65	4-Pyridoxic acid O-hexoside	Vitamins	M3	-0.962525	-0.261661	-0.205098	0.462343	-1.40056	-0.466021	0.434729	maf2993	126667	420000	410000	1650000	1.58667e+06	2560000	4.42667e+06	65000	350333	355667	2.27333e+06	601000	1.85333e+06	5.98333e+06	maf2993	126000	135000	119000	84700	67100	43200	1.15467	-0.962525	0.00874165	FALSE	377000	504000	379000	313000	378000	360000	0.858784	-0.261661	0.206517
102	maf2952	166.1	121	1.545	Hordenine	Alkaloids	M4	0.864186	1.8262	2.86505	1.88315	1.77658	1.949	-0.107694	maf2952	170667	95600	56366.7	68766.7	74233.3	49900	133000	310667	339000	410667	253667	254333	192667	123433	maf2952	160000	174000	178000	310000	302000	320000	1.3232	0.864186	4.95835e-05	FALSE	125000	89900	71900	340000	326000	351000	1.34989	1.8262	0.000144363
103	maf0188	160	115.9	4.41333	indole-3-carboxylic	Alkaloids	M4	0.578062	-0.00852827	0.0127944	0.565063	0.0734806	1.43184	-0.382159	maf0188	16300	16966.7	17213.3	12166.7	18500	8463.33	12146.7	24333.3	16866.7	17366.7	18000	19466.7	22833.3	9320	maf0188	17300	10400	21200	25500	20500	27000	0.9231	0.578062	0.0968818	FALSE	22000	16900	12000	22700	14600	13300	0.00578511	-0.00852827	0.981803
104	maf0062	245	203.2	3.67667	Acetyl tryptophan	Amino acid derivatives	M4	2.18773	0.756698	1.08126	0.66625	1.22435	1.80986	0.0700342	maf0062	3520	6293.33	5120	5156.67	4903.33	2740	5160	16036.7	10633.3	10833.3	8183.33	11456.7	9606.67	5416.67	maf0062	3950	1220	5390	8110	25100	14900	1.09093	2.18773	0.0696373	FALSE	6350	8610	3920	10700	13100	8100	1.00215	0.756698	0.093429
105	maf2392	176	134	1.26	N-Acetylaspartate	Amino acid derivatives	M4	0.778819	0.676941	0.562551	1.28029	0.71039	1.09641	0.0932169	maf2392	165333	212667	230667	157000	259333	195333	279667	283667	340000	340667	381333	424333	417667	298333	maf2392	156000	166000	174000	290000	280000	281000	1.3234	0.778819	4.16553e-05	FALSE	296000	150000	192000	340000	328000	352000	1.09483	0.676941	0.0442243
106	maf1894	611	287	2.045	Cyanidin 3,5-O-diglucoside (Cyanin)	Anthocyanins	M4	2.26313	1.60765	2.23428	1.86099	1.59237	3.06422	1.81582	maf1894	200333	203333	126667	111767	280667	122667	113333	961667	619667	596000	406000	846333	1026000	399000	maf1894	237000	169000	195000	1040000	849000	996000	1.31694	2.26313	0.00023781	TRUE	269000	157000	184000	531000	783000	545000	1.30665	1.60765	0.00926268
107	maf0169	577.1	407.1	2.92667	Procyanidin B3	Anthocyanins	M4	1.75455	1.05136	1.68107	0.327615	0.674779	1.60142	0.129017	maf0169	2.09333e+06	2.02333e+06	1500000	1.85667e+06	4.20333e+06	1840000	1.75667e+06	7.06333e+06	4.19333e+06	4810000	2330000	6710000	5.58333e+06	1921000	maf0169	2040000	2180000	2060000	7060000	7080000	7050000	1.33125	1.75455	3.88789e-08	TRUE	2490000	1460000	2120000	4100000	4290000	4190000	1.28031	1.05136	0.00209292
108	maf3114	577	287	3.35	Procyanidin A1	Anthocyanins	M4	2.09834	1.03522	0.0307532	0.284278	1.19588	1.29774	-0.206178	maf3114	5386.67	5260	4486.67	3183.33	9283.33	4370	9486.67	23066.7	10780	4583.33	3876.67	21266.7	10743.3	8223.33	maf3114	5000	3420	7740	38200	3600	27400	0.778968	2.09834	0.161148	FALSE	4190	2870	8720	2140	17700	12500	0.446083	1.03522	0.323337
109	maf2908	577.1	425.3	2.945	Procyanidin A3	Anthocyanins	M4	1.80861	1.02529	1.86566	0.216912	0.259747	1.12277	-0.646901	maf2908	92966.7	92366.7	49300	89166.7	219667	104700	112633	325667	188000	179667	103633	263000	228000	71933.3	maf2908	88500	99000	91400	289000	316000	372000	1.32041	1.80861	0.0007013	TRUE	120000	71100	86000	158000	214000	192000	1.24943	1.02529	0.0117901
110	maf1839	195.157	74.9	0.723333	Gluconic acid	Carbohydrates	M4	0.876326	0.288038	1.32098	0.319857	0.0635651	1.00556	0.852825	maf1839	2.35333e+06	2.38333e+06	2020000	2.32333e+06	3700000	1.72667e+06	1.54667e+06	4320000	2910000	5.04667e+06	2900000	3.86667e+06	3.46667e+06	2.79333e+06	maf1839	3400000	1850000	1810000	4260000	4760000	3940000	1.10767	0.876326	0.0268137	FALSE	2880000	1820000	2450000	3710000	2530000	2490000	0.655077	0.288038	0.35575
111	maf2167	307	139	2.315	(+)-Gallocatechin (GC)	Catechin derivatives	M4	1.53084	1.49849	1.79803	1.49063	1.1426	2.51332	1.77065	maf2167	4.55667e+06	4660000	3.62333e+06	3230000	7.18667e+06	2890000	1.87667e+06	1.31667e+07	1.31667e+07	12600000	9.07667e+06	1.58667e+07	16500000	6.40333e+06	maf2167	4950000	4040000	4680000	13500000	12400000	13600000	1.32101	1.53084	5.20882e-05	TRUE	5860000	3900000	4220000	12200000	14100000	13200000	1.3489	1.49849	0.000483586
112	maf2047	291.079	139	3.06	Catechin	Catechin derivatives	M4	1.08771	0.946465	1.10007	0.6176	0.414449	1.51926	0.995695	maf2047	1.14333e+06	1.13467e+06	900333	990667	2.04333e+06	871000	559333	2430000	2.18667e+06	1930000	1520000	2.72333e+06	2.49667e+06	1.11533e+06	maf2047	1140000	1260000	1030000	2660000	2320000	2310000	1.30621	1.08771	0.000635709	TRUE	1410000	924000	1070000	2270000	2130000	2160000	1.30297	0.946465	0.00218373
113	maf2885	307	139	2.315	Epigallocatechin (EGC)	Catechin derivatives	M4	1.5006	1.38375	1.74034	1.45728	1.15377	2.4027	1.68323	maf2885	5360000	5710000	4270000	3.85667e+06	8150000	3.47333e+06	2270000	1.51667e+07	14900000	1.42667e+07	10590000	1.81333e+07	1.83667e+07	7290000	maf2885	5380000	4930000	5770000	15500000	14400000	15600000	1.32576	1.5006	2.73185e-05	TRUE	6980000	4980000	5170000	13000000	15800000	15900000	1.34572	1.38375	0.00130477
114	maf2529	611.2	287.1	2.055	Gallocatechin-gallocatechin	Catechin derivatives	M4	2.44373	1.57703	2.43115	1.79201	1.49689	3.14807	1.95765	maf2529	176333	223000	128000	126000	313333	116267	120400	959333	665333	690333	436333	884333	1.03067e+06	467667	maf2529	202000	118000	209000	1000000	848000	1030000	1.29932	2.44373	0.000248093	TRUE	276000	174000	219000	593000	775000	628000	1.33693	1.57703	0.00217851
115	maf2365	291	139	3.06	L-Epicatechin	Catechin derivatives	M4	1.1453	0.915516	0.98411	0.585431	0.361852	1.42659	0.896212	maf2365	1.25833e+06	1260000	1.03467e+06	1.02633e+06	2.23333e+06	974667	602667	2.78333e+06	2.37667e+06	2.04667e+06	1540000	2870000	2620000	1.12167e+06	maf2365	1430000	1360000	985000	3330000	2700000	2320000	1.23713	1.1453	0.00939344	TRUE	1520000	1010000	1250000	2310000	2570000	2250000	1.29619	0.915516	0.00323066
116	maf2633	139.1	92.8	3.06	Protocatechuic aldehyde	Catechin derivatives	M4	0.981123	0.708683	1.01367	0.621163	0.402865	1.02146	0.365718	maf2633	692333	738333	525000	739000	1.05133e+06	689667	627333	1.36667e+06	1.20667e+06	1060000	1.13667e+06	1390000	1400000	808333	maf2633	700000	686000	691000	1430000	1160000	1510000	1.29455	0.981123	0.00312564	FALSE	797000	701000	717000	1180000	1200000	1240000	1.37074	0.708683	0.000171217
117	maf3293	443	123.1	3.95	Catechin gallate(CG)	Catechin derivatives	M4	0.721961	0.314468	0.727623	-0.756969	0.213158	1.88381	0.906891	maf3293	167533	116333	64033.3	124267	171667	56000	47733.3	276333	144667	106033	73533.3	199000	206667	89500	maf3293	302000	112000	88600	361000	251000	217000	0.808182	0.721961	0.247105	FALSE	163000	89700	96300	165000	135000	134000	0.739998	0.314468	0.329219
118	maf2155	443.1	272.8	3.935	Catechin gallate (CG)	Catechin derivatives	M4	0.339125	1.00062	0.664504	-0.322224	0.153949	2.25367	1.01101	maf2155	79500	38566.7	21366.7	40633.3	71633.3	18033.3	16093.3	100567	77166.7	33866.7	32500	79700	86000	32433.3	maf2155	154000	56800	27700	106000	105000	90700	0.561774	0.339125	0.613382	FALSE	47900	36600	31200	79600	78300	73600	1.30996	1.00062	0.00181841
119	maf0248	865.1	407.1	3.51333	Catechin-catechin-catechin	Catechin derivatives	M4	1.46427	0.59655	1.15127	0.248452	0.581816	0.70442	-1.03096	maf0248	9290	11573.3	5940	7236.67	15300	8816.67	6186.67	25633.3	17500	13193.3	8596.67	22900	14366.7	3027.67	maf0248	15900	7160	4810	33600	21100	22200	1.09538	1.46427	0.0353545	TRUE	12200	7420	15100	18000	21300	13200	0.90303	0.59655	0.14201
120	maf2972	443	123	3.95	Epicatechin gallate (ECG)	Catechin derivatives	M4	0.79773	0.733036	0.950235	-0.565638	-0.144178	2.01043	0.894959	maf2972	189067	122533	71766.7	139667	238333	66600	57200	328667	203667	138667	94366.7	215667	268333	106367	maf2972	333000	141000	93200	419000	306000	261000	0.854011	0.79773	0.184066	FALSE	177000	100000	90600	226000	229000	156000	1.03217	0.733036	0.089116
121	maf2727	355.1	193	3.055	Scopolin	Coumarin and its derivatives	M4	0.0141058	1.98034	0.983284	2.92714	3.4115	1.19918	0.824229	maf2727	3.05333e+07	9850000	8970000	4010000	2810000	7070000	1.13333e+07	3.08333e+07	3.88667e+07	1.77333e+07	30500000	29900000	1.62333e+07	2.00667e+07	maf2727	30200000	31100000	30300000	27800000	35100000	29600000	0.0477585	0.0141058	0.898765	FALSE	14500000	6180000	8870000	38400000	40600000	37600000	1.31373	1.98034	0.000372542
122	maf2901	581.1	419.1	3.82	8-C-hexosyl-luteolin O-pentoside	Flavone	M4	0.960006	0.687309	1.05172	0.881805	0.509225	1.32117	0.140625	maf2901	530333	577333	484000	428000	675667	379667	517667	1.03167e+06	929667	1.00333e+06	788667	961667	948667	570667	maf2901	494000	507000	590000	1010000	1100000	985000	1.30991	0.960006	0.000405226	FALSE	704000	508000	520000	940000	958000	891000	1.27315	0.687309	0.00609844
123	maf1672	449.1	287	3.38667	Eriodictyol C-hexoside	Flavone	M4	0.805378	0.928194	1.78277	0.799841	1.00317	1.78996	0.383659	maf1672	208667	161333	155000	146667	227333	147000	165000	364667	307000	533333	255333	455667	508333	215267	maf1672	218000	230000	178000	384000	340000	370000	1.27119	0.805378	0.00156683	FALSE	196000	123000	165000	277000	338000	306000	1.2672	0.928194	0.00612174
124	maf3278	789.1	626.8	3.06	Hesperetin C-hexosyl-O-hexosyl-O-hexoside	Flavone	M4	1.77651	1.29453	1.51037	1.85884	1.69589	3.53117	2.85697	maf3278	16433.3	8506.67	10320	5820	9856.67	4933.33	7090	56300	20866.7	29400	21110	31933.3	57033.3	51366.7	maf3278	19200	9200	20900	51600	32000	85300	1.12399	1.77651	0.0672184	FALSE	8600	7810	9110	15100	26700	20800	1.29208	1.29453	0.021437
125	maf3402	579.2	287.1	3.515	Kaempferol 3,7-dirhamnoside (Kaempferitrin)	Flavone	M4	2.24465	1.29076	1.49141	1.02308	0.545768	2.14666	1.17086	maf3402	294000	315000	240667	330667	854000	338000	286333	1.39333e+06	770667	676667	672000	1.24667e+06	1.49667e+06	644667	maf3402	283000	283000	316000	1520000	1230000	1430000	1.32663	2.24465	0.000219821	TRUE	374000	226000	345000	809000	789000	714000	1.31085	1.29076	0.00105943
126	maf1979	481.09	318.8	3.49	Myricetin 3-O-galactoside	Flavone	M4	1.03225	2.00347	2.20933	0.885667	0.638683	2.1323	1.78096	maf1979	309667	96766.7	75033.3	105000	191833	74966.7	76433.3	633333	388000	347000	194000	298667	328667	262667	maf1979	610000	197000	122000	780000	627000	493000	0.906315	1.03225	0.134514	FALSE	117000	97600	75700	410000	379000	375000	1.36834	2.00347	5.72194e-05
127	maf2096	481.1	318.8	3.49	myricetin 3-O-galactoside	Flavone	M4	0.797599	1.90786	1.88731	1.00906	1.0055	1.99798	1.29698	maf2096	360333	98866.7	101367	95233.3	183133	83533.3	110833	626333	371000	375000	191667	367667	333667	272333	maf2096	678000	274000	129000	727000	603000	549000	0.816771	0.797599	0.19793	FALSE	120000	75600	101000	440000	358000	315000	1.34864	1.90786	0.00218776
128	maf3406	465.096	319	3.49	Myricetin 3-O-rhamnoside (Myricitrin)	Flavone	M4	1.74876	1.4673	2.77985	1.88413	1.39164	1.77344	2.01027	maf3406	7310	6980	2673.33	2570	8080	4386.67	4666.67	24566.7	19300	18360	9486.67	21200	14996.7	18800	maf3406	11100	5970	4860	39400	19800	14500	1.11441	1.74876	0.0917549	FALSE	4360	5080	11500	24100	11700	22100	1.13342	1.4673	0.0508457
129	maf0311	433	271	4.29667	Naringenin-7-O-glucoside	Flavone	M4	4.57032	2.69713	3.99351	4.10634	4.45116	4.64526	1.83129	maf0311	3273.33	4112	872.667	987	1245	478.333	484	77766.7	26666.7	13900	17000	27233.3	11970	1722.33	maf0311	6340	1570	1910	78700	69700	84900	1.28631	4.57032	9.0481e-05	TRUE	4180	7790	366	23400	34600	22000	1.10239	2.69713	0.00758401
130	maf0398	435.1	166.7	4.45	phloretin 2'-O-glucoside	Flavone	M4	3.28278	2.54056	2.3379	2.29571	2.81097	4.87372	2.8157	maf0398	17433.3	14260	16166.7	14806.7	19000	5866.67	13133.3	169667	82966.7	81733.3	72700	133333	172000	92466.7	maf0398	18900	13500	19900	179000	160000	170000	1.32427	3.28278	1.28356e-05	TRUE	21200	9280	12300	88500	92600	67800	1.33572	2.54056	0.00125473
131	maf2485	347	153.2	4.06	Spinacetin	Flavone	M4	0.889491	0.871166	0.628853	1.27892	1.20723	1.90318	0.446922	maf2485	25766.7	19080	24100	10440	16400	10810	23866.7	47733.3	34900	37266.7	25333.3	37866.7	40433.3	32533.3	maf2485	21500	32600	23200	43500	52800	46900	1.21795	0.889491	0.00748644	FALSE	28600	8940	19700	41600	27000	36100	0.958509	0.871166	0.0898354
132	maf3238	493.1	331	4.34	Tricin 7-O-hexoside	Flavone	M4	2.64507	1.78601	2.42146	0.992945	0.170182	2.50501	0.867518	maf3238	556333	1070000	494667	683333	2.07667e+06	529667	435000	3480000	3690000	2650000	1360000	2.33667e+06	3.00667e+06	793667	maf3238	750000	464000	455000	3570000	3180000	3690000	1.30842	2.64507	8.76068e-05	TRUE	1220000	998000	992000	3770000	3900000	3400000	1.37901	1.78601	9.7593e-05
133	maf3269	581.1	431.3	3.81	6-C-hexosyl luteolin O-pentoside	Flavone	M4	1.04586	0.513801	0.89556	0.640104	0.456796	0.944471	-0.295308	maf3269	536667	685667	522667	436333	664000	419333	443000	1108000	979000	972333	680000	911333	807000	361000	maf3269	581000	526000	503000	974000	1140000	1210000	1.30027	1.04586	0.00149253	TRUE	758000	697000	602000	870000	1110000	957000	1.21826	0.513801	0.0246553
134	maf0657	431.1	269.1	4.12	Apigenin 7-O-glucoside (Cosmosiin)	Flavone	M4	0.439185	0.151539	1.31675	1.04663	1.60295	1.83211	-0.288959	maf0657	2172.33	2073.67	1413.33	1364.67	1709.67	899.667	1853	2945.33	2303.33	3520.67	2819	5193.33	3203.33	1516.67	maf0657	5700	385	432	916	6500	1420	0.425724	0.439185	0.773326	FALSE	1380	3940	901	2850	1730	2330	0.414745	0.151539	0.829168
135	maf3141	565.1	433.3	3.815	C-hexosyl-apigenin C-pentoside	Flavone	M4	0.957965	0.806713	0.616857	0.98259	0.536838	1.22659	-0.068757	maf3141	39466.7	42800	33800	26400	44366.7	26166.7	26500	76666.7	74866.7	51833.3	52166.7	64366.7	61233.3	25266.7	maf3141	45900	37200	35300	83400	78300	68300	1.27468	0.957965	0.00250267	FALSE	44800	30200	53400	82100	74000	68500	1.18721	0.806713	0.0149689
136	maf3107	771.21	177.1	4.185	C-pentosyl-chrysoeriol 7-O-feruloylhexoside	Flavone	M4	2.24306	0.94381	-0.819197	2.14421	0.816579	2.30138	0.877309	maf3107	1366	1221.67	2446.67	1067	3266.67	1084	1938	6466.67	2350	1386.67	4716.67	5753.33	5343.33	3560	maf3107	794	464	2840	8130	6840	4430	1.13624	2.24306	0.0178368	TRUE	845	1460	1360	2030	3190	1830	1.11217	0.94381	0.0721691
137	maf1260	477.1	357.1	3.82	Hesperetin O-Glucuronic acid	Flavone	M4	0.604341	0.547488	1.07424	0.553168	0.393903	0.715251	-0.727036	maf1260	32866.7	36400	20200	20900	38966.7	21866.7	30566.7	49966.7	53200	42533.3	30666.7	51200	35900	18466.7	maf1260	52200	26500	19900	50100	56400	43400	0.85003	0.604341	0.180149	FALSE	40400	30700	38100	45400	64200	50000	1.13157	0.547488	0.057739
138	maf2678	581.2	383.2	3.82	Luteolin O-hexosyl-O-pentoside	Flavone	M4	0.900514	0.523911	1.01023	0.845584	0.347107	0.666814	-0.477322	maf2678	342667	359333	257667	221667	378667	262667	236667	639667	516667	519000	398333	481667	417000	170000	maf2678	291000	374000	363000	630000	602000	687000	1.28423	0.900514	0.00118944	FALSE	405000	330000	343000	475000	495000	580000	1.254	0.523911	0.0165557
139	maf2853	275.084	169	5.615	Phloretin	Flavone	M4	1.84148	0.463034	0.902214	0.569286	-0.0927421	1.79141	0.428616	maf2853	5013.33	9090	8240	5243.33	8726.67	6413.33	4846.67	17966.7	12530	15400	7780	8183.33	22200	6523.33	maf2853	4360	5100	5580	18400	18400	17100	1.32424	1.84148	2.07124e-05	TRUE	11000	9340	6930	14800	14000	8790	0.823551	0.463034	0.196828
140	maf2177	689.2	331.1	4.49	Tricin 4'-O-(β-guaiacylglyceryl) ether 5-O-hexoside	Flavone	M4	3.22863	2.84321	3.62201	1.07931	0.547626	2.34372	-2.15221	maf2177	10273.3	22900	11533.3	23300	54800	15333.3	26166.7	96300	164333	142000	49233.3	80100	77833.3	5886.67	maf2177	10300	12200	8320	89600	108000	91300	1.32308	3.22863	0.000135378	TRUE	24600	24300	19800	155000	172000	166000	1.38634	2.84321	1.09842e-05
141	maf3235	689.2	331.2	4.48	Tricin 4'-O-(β-guaiacylglyceryl) ether 7-O-hexoside	Flavone	M4	3.24342	2.66905	3.87388	1.42716	0.527769	1.94141	-2.10369	maf3235	11580	25733.3	9970	21233.3	62033.3	21566.7	23166.7	109667	163667	146167	57100	89433.3	82833.3	5390	maf3235	17300	9330	8110	107000	100000	122000	1.30148	3.24342	0.000159149	TRUE	25500	24000	27700	151000	175000	165000	1.3868	2.66905	4.00782e-05
142	maf2940	689.2	331	4.76	Tricin 4'-O-(β-guaiacylglyceryl) ether O-hexoside	Flavone	M4	2.89247	2.66509	2.53264	1.15503	0.0335526	0.828596	-3.10231	maf2940	4246.67	7373.33	5553.33	8726.67	19833.3	12200	21813.3	31533.3	46766.7	32133.3	19433.3	20300	21666.7	2540	maf2940	5180	3940	3620	28300	33000	33300	1.32118	2.89247	8.55581e-05	TRUE	7690	6440	7990	43800	38500	58000	1.37507	2.66509	0.00251879
143	maf1332	525.1	329.1	5.72667	Tricin 4'-O-β-guaiacylglycerol	Flavone	M4	3.15091	2.71649	4.39889	0.306747	0.518131	0.552741	-1.17592	maf1332	384.667	1242	438	955.333	2160	437.667	1245.67	3416.67	8163.33	9240	1181.67	3093.33	642	551.333	maf1332	331	273	550	4620	3110	2520	1.29477	3.15091	0.00861486	TRUE	876	1440	1410	8380	8340	7770	1.36941	2.71649	1.35584e-05
144	maf2363	579	433	3.505	Vitexin 2''-O-beta-L-rhamnoside	Flavone	M4	1.69846	0.293006	1.35256	1.05593	-0.0130071	1.64372	0.672491	maf2363	14933.3	17466.7	12426.7	13660	44566.7	14433.3	11546.7	48466.7	21400	31733.3	28400	44166.7	45100	18403.3	maf2363	23200	10500	11100	59000	32100	54300	1.17495	1.69846	0.0224043	TRUE	14200	17800	20400	17300	31200	15700	0.447259	0.293006	0.494593
145	maf3387	195.058	117	4.14	3-Hydroxy-4-methoxycinnamic acid	Hydroxycinnamoyl derivatives	M4	0.508629	1.49965	2.12545	1.8161	1.39093	2.05661	1.84265	maf3387	202667	228333	247667	91633.3	148333	37900	78066.7	288333	645667	1.08067e+06	322667	389000	157667	280000	maf3387	189000	215000	204000	292000	309000	264000	1.26472	0.508629	0.00479564	FALSE	246000	229000	210000	642000	612000	683000	1.38314	1.49965	5.47685e-05
146	maf1953	195.058	117.01	4.14	Ferulic acid	Hydroxycinnamoyl derivatives	M4	0.289854	1.51425	1.95472	1.85893	1.37778	1.71281	1.91289	maf1953	251667	225333	294000	94466.7	152000	54200	85333.3	307667	643667	1.13967e+06	342667	395000	177667	321333	maf1953	258000	268000	229000	319000	272000	332000	1.04841	0.289854	0.060931	FALSE	231000	227000	218000	595000	670000	666000	1.38567	1.51425	7.08255e-05
147	maf2750	229.079	107	4.325	Resveratrol	Hydroxycinnamoyl derivatives	M4	3.25765	1.49086	1.90689	1.37635	0.762054	2.97672	0.630219	maf2750	15300	29033.3	38400	25666.7	69166.7	17700	21966.7	146333	81600	144000	66633.3	117300	139333	34000	maf2750	12500	16000	17400	151000	138000	150000	1.32744	3.25765	7.73419e-06	TRUE	36300	28100	22700	81900	79200	83700	1.34709	1.49086	0.00022673
148	maf0779	197.053	123	3.43	Syringic acid	Hydroxycinnamoyl derivatives	M4	0.40191	1.42434	2.18422	3.11428	2.09196	1.79692	2.72439	maf0779	138000	97866.7	93000	80066.7	91166.7	120200	121000	182333	262667	422667	693333	388667	417667	799667	maf0779	147000	130000	137000	173000	187000	187000	1.26817	0.40191	0.00284311	FALSE	107000	82600	104000	276000	230000	282000	1.36063	1.42434	0.000812665
149	maf3347	482.3	184.1	8.3	LysoPC 15:0	Lipids	M4	0.841496	0.158192	0.936256	0.352768	0.854132	2.49671	0.617993	maf3347	92266.7	107000	84833.3	120333	60833.3	31833.3	96433.3	165333	119400	162333	153667	109967	179667	148000	maf3347	103000	88800	85000	219000	111000	166000	1.06395	0.841496	0.0822009	FALSE	112000	93000	116000	162000	81200	115000	0.246869	0.158192	0.639114
150	maf3401	492.3	184	7.38	LysoPC 16:2 (2n isomer)	Lipids	M4	1.22609	0.752594	1.36207	0.799605	1.17412	3.10738	-0.20284	maf3401	20433.3	6916.67	7443.33	10666.7	8523.33	2750	7776.67	47800	11653.3	19133.3	18566.7	19233.3	23700	6756.67	maf3401	26400	14700	20200	64000	36000	43400	1.1589	1.22609	0.0387941	TRUE	9360	5670	5720	15800	10600	8560	1.01279	0.752594	0.128472
151	maf2151	348.1	136.1	0.855	Adenosine 3'-monophosphate	Nucleotide and its derivates	M4	1.66283	0.0188685	1.39897	0.43598	0.204729	0.600307	1.36599	maf2151	3.72667e+06	6.58333e+06	4740000	7010000	4.65667e+06	4780000	4.06333e+06	11800000	6670000	12500000	9.48333e+06	5.36667e+06	7.24667e+06	1.04733e+07	maf2151	4200000	3070000	3910000	12500000	11400000	11500000	1.31279	1.66283	7.81836e-05	TRUE	5080000	7860000	6810000	6750000	6990000	6270000	0.144139	0.0188685	0.922576
152	maf2308	335.1	123	0.83	β-Nicotinamide mononucleotide	Nucleotide and its derivates	M4	2.34193	0.837703	1.74317	0.515145	0.457798	1.31484	1.20328	maf2308	1.76667e+06	2240000	2.24333e+06	3.36333e+06	2410000	1.63333e+06	1.26667e+06	8.95667e+06	4.00333e+06	7510000	4.80667e+06	3310000	4.06333e+06	2.91667e+06	maf2308	1620000	1950000	1730000	8570000	10400000	7900000	1.32295	2.34193	0.000673309	TRUE	2240000	2280000	2200000	3530000	4250000	4230000	1.35875	0.837703	0.00176676
153	maf2211	348.2	136	1.16	Adenosine 5'-monophosphate	Nucleotide and its derivates	M4	1.56898	-0.150839	0.95084	0.58724	0.33168	0.738064	0.703578	maf2211	8.67333e+06	1.37667e+07	1.12433e+07	1.40667e+07	8.84667e+06	8.75333e+06	8.59667e+06	2.57333e+07	12400000	2.17333e+07	2.11333e+07	1.11333e+07	14600000	14000000	maf2211	9980000	7200000	8840000	29000000	25500000	22700000	1.3016	1.56898	0.00102272	TRUE	12100000	15900000	13300000	11200000	13200000	12800000	0.653455	-0.150839	0.344853
154	maf0539	137.03	93	3.11333	4-Hydroxybenzoic acid	Organic acids	M4	2.06835	1.54754	1.44178	2.10805	1.26981	2.9413	0.69468	maf0539	225000	447000	481000	189667	165333	91133.3	334667	943667	1.30667e+06	1.30667e+06	817667	398667	700000	541667	maf0539	247000	237000	191000	1010000	897000	924000	1.32108	2.06835	4.69345e-05	TRUE	380000	487000	474000	1300000	1340000	1280000	1.37467	1.54754	2.27188e-05
155	maf1482	130.07	88	1.17	Creatine	Organic acids	M4	1.88769	0.474023	1.15007	0.324714	0.710855	1.14706	1.66981	maf1482	638667	629000	623333	586333	665333	487667	372333	2.36333e+06	873667	1.38333e+06	734333	1089000	1080000	1.18467e+06	maf1482	649000	632000	635000	2530000	2160000	2400000	1.32838	1.88769	9.15483e-05	TRUE	577000	504000	806000	1050000	642000	929000	0.872157	0.474023	0.181331
156	maf2427	114.059	86	0.43	Creatinine	Organic acids	M4	1.65484	0.322848	1.20163	0.388661	0.459946	0.853408	-1.03549	maf2427	118667	313667	173333	252067	340000	207000	356667	373667	392333	398667	330000	467667	374000	174000	maf2427	113000	107000	136000	380000	439000	302000	1.30038	1.65484	0.0032955	TRUE	368000	260000	313000	439000	405000	333000	0.915373	0.322848	0.149317
157	maf0932	299.1	137.1	1.94	Salicylic acid O-glucoside	Others	M4	1.07281	1.11155	1.31686	0.590391	0.932849	1.16378	0.431951	maf0932	7.08333e+06	5.84667e+06	5700000	7.07333e+06	6.30333e+06	5490000	10600000	14900000	1.26333e+07	14200000	10650000	1.20333e+07	12300000	14300000	maf0932	7460000	6760000	7030000	15600000	14900000	14200000	1.32442	1.07281	6.59794e-05	TRUE	5640000	5470000	6430000	13500000	13200000	11200000	1.36195	1.11155	0.000961288
158	maf2677	177	160	1.755	serotonin	Others	M4	2.06379	2.30347	3.6263	2.11037	1.67138	1.90356	0.416738	maf2677	43133.3	62933.3	28666.7	51566.7	85500	67533.3	63600	180333	310667	354000	222667	272333	252667	84900	maf2677	62400	24200	42800	193000	161000	187000	1.24585	2.06379	0.000746671	TRUE	77800	65500	45500	277000	337000	318000	1.36188	2.30347	0.000246606
159	maf0987	345.1	167.1	1.99333	Syringaldehyde O-glucoside	Others	M4	2.6791	3.78683	5.29485	3.99049	3.31325	2.69277	4.10224	maf0987	49600	39100	32266.7	50100	50033.3	61866.7	44366.7	317667	539667	1.26667e+06	796333	497333	400000	762000	maf0987	42200	55800	50800	296000	341000	316000	1.32621	2.6791	3.9185e-05	TRUE	29200	40900	47200	546000	539000	534000	1.38165	3.78683	1.52141e-07
160	maf2170	133.1	105.1	4.35	4-Aminoindole	Others	M4	2.21895	4.44068	3.26856	2.31791	2.67768	1.61257	-0.0113153	maf2170	300000	112667	119333	143667	114667	184000	256000	1.39667e+06	2.44667e+06	1150000	716333	733667	562667	254000	maf2170	297000	274000	329000	1350000	1370000	1470000	1.32843	2.21895	1.09505e-05	TRUE	103000	111000	124000	2660000	2490000	2190000	1.38811	4.44068	7.06942e-05
161	maf2079	177.2	160.3	1.745	N-hydroxy tryptamine	Others	M4	1.52091	1.48245	3.86692	1.83987	2.0637	1.78427	-0.09901	maf2079	52966.7	94600	28466.7	59966.7	57966.7	66000	84933.3	152000	264333	415333	214667	242333	227333	79300	maf2079	51800	55100	52000	150000	140000	166000	1.32473	1.52091	0.000205064	TRUE	89700	103000	91100	250000	281000	262000	1.38204	1.48245	6.9601e-05
162	maf1668	515.1	191	2.76667	Cynarin	Phenolic acids	M4	3.68296	4.94006	4.59106	4.45363	5.64075	5.75461	4.38581	maf1668	24266.7	8600	9183.33	13600	10856.7	7143.33	16566.7	311667	264000	221333	298000	541667	385667	346333	maf1668	25500	24100	23200	330000	353000	252000	1.32751	3.68296	0.000713426	TRUE	9840	8100	7860	314000	243000	235000	1.38733	4.94006	0.000526568
163	maf2693	195.1	176.9	4.14	trans-ferulic acid	Phenolic acids	M4	0.420797	1.3839	2.08725	1.22309	1.31351	1.49102	1.38044	maf2693	375000	322000	393000	196333	252000	128667	191667	502000	840333	1670000	458333	626333	361667	499000	maf2693	394000	409000	322000	443000	527000	536000	1.10881	0.420797	0.033632	FALSE	333000	380000	253000	845000	778000	898000	1.34708	1.3839	0.000519491
164	maf2223	170.1	134.1	1.16	Pyridoxine	Vitamins	M4	1.46968	1.37877	2.35659	1.13014	1.7471	1.5643	0.700612	maf2223	408000	285333	194667	273667	156000	125000	214333	1130000	742000	997000	599000	523667	369667	348333	maf2223	390000	419000	415000	1140000	1170000	1080000	1.32992	1.46968	1.33799e-05	TRUE	283000	269000	304000	705000	786000	735000	1.38253	1.37877	5.92805e-05
165	maf1693	307	145	0.776667	L-Glutamine O-hexside	Amino acid derivatives	M5	1.13473	0.192405	0.953146	0.410406	0.138919	0.0888093	0.32014	maf1693	742333	752333	886667	390000	339667	252000	430667	1630000	859667	1.71667e+06	518333	374000	268000	537667	maf1693	732000	734000	761000	1170000	1950000	1770000	1.23115	1.13473	0.0197477	TRUE	821000	635000	801000	825000	974000	780000	0.74534	0.192405	0.266254
166	maf2191	118	72	0.87	Dl-Norvaline	Amino acid derivatives	M5	0.670538	1.05176	-0.175907	0.922272	1.5343	0.118793	-1.09384	maf2191	36000000	2.78333e+07	6.24333e+07	34000000	1.70667e+07	2.56333e+07	2.64667e+07	57300000	57700000	5.52667e+07	6.44333e+07	4.94333e+07	2.78333e+07	12400000	maf2191	36900000	34900000	36200000	59900000	58300000	53700000	1.31619	0.670538	0.000397731	FALSE	30900000	26700000	25900000	64500000	52500000	56100000	1.35798	1.05176	0.00153052
167	maf1020	145.069	109	0.75	L-Glutamine	Amino acid derivatives	M5	1.04585	0.84011	0.192857	0.415981	1.13372	-0.0482362	-0.39443	maf1020	340667	394000	566333	382000	266000	344667	455667	703333	705333	647333	509667	583667	333333	346667	maf1020	334000	343000	345000	634000	695000	781000	1.31269	1.04585	0.00106066	TRUE	479000	286000	417000	666000	777000	673000	1.22295	0.84011	0.00981804
168	maf2487	118.1	72.1	0.89	L-Valine	Amino acid derivatives	M5	0.61289	1.04481	-0.244962	0.893472	1.45718	0.119601	-1.06752	maf2487	4.26333e+07	3.11667e+07	7.08667e+07	3.81667e+07	19400000	2.77667e+07	2.84333e+07	65200000	64300000	59800000	70900000	5.32667e+07	3.01667e+07	1.35667e+07	maf2487	43900000	43300000	40700000	66800000	69900000	58900000	1.28715	0.61289	0.00272932	FALSE	33900000	30200000	29400000	73800000	56900000	62200000	1.352	1.04481	0.00306565
169	maf1961	118.2	55.1	0.87	D-(-)-Valine	Amino acid derivatives	M5	0.444384	0.974313	-0.295801	0.791892	1.52719	-0.0231608	-1.04918	maf1961	782667	538333	1140000	670000	328333	502333	497333	1065000	1.05767e+06	928667	1160000	946333	494333	240333	maf1961	991000	680000	677000	1290000	936000	969000	0.922066	0.444384	0.13994	FALSE	607000	530000	478000	1180000	1000000	993000	1.3458	0.974313	0.00193443
170	maf3281	459	139	3.4	Epigallate catechin gallate (EGCG)	Catechin derivatives	M5	-1.02912	0.903509	0.705417	-1.07558	0.251767	1.35707	0.364959	maf3281	1.75167e+06	360667	200333	418000	421333	121667	89400	858333	674667	326667	198333	501667	311667	115133	maf3281	3920000	939000	396000	1140000	831000	604000	0.302227	-1.02912	0.464697	FALSE	604000	251000	227000	1090000	592000	342000	0.782427	0.903509	0.27971
171	maf2322	459	139	3.4	Gallate catechin gallate (GCG)	Catechin derivatives	M5	-0.808923	0.815963	0.570316	-0.930876	0.0834562	1.23027	0.374784	maf2322	1304000	310333	187000	326000	403000	106133	88433.3	744333	546333	277667	171000	427000	249000	114667	maf2322	2880000	713000	319000	1040000	616000	577000	0.198303	-0.808923	0.527534	FALSE	525000	213000	193000	815000	452000	372000	0.856634	0.815963	0.245566
172	maf2591	459.1	151	3.395	Gallocatechin 3-O-gallate	Catechin derivatives	M5	-1.15845	0.830771	0.444165	-1.00964	0.515289	1.5104	1.50165	maf2591	220167	51800	38000	50066.7	53733.3	17866.7	13266.7	98633.3	92133.3	51700	24866.7	76800	50900	37566.7	maf2591	488000	115000	57500	130000	80700	85200	0.428157	-1.15845	0.421578	FALSE	80100	42500	32800	147000	70100	59300	0.82801	0.830771	0.265079
173	maf0555	593.1	285.6	4	Gallocatechin-catechin	Catechin derivatives	M5	0.17055	-0.106795	0.0353446	-0.810339	-1.54744	-0.75056	-0.53839	maf0555	42766.7	30833.3	33600	36300	72100	28433.3	38100	48133.3	28633.3	34433.3	20700	24666.7	16900	26233.3	maf0555	71200	27800	29300	62900	42400	39100	0.362695	0.17055	0.75495	FALSE	29800	33100	29600	40200	22400	23300	0.379262	-0.106795	0.728126
174	maf2027	193.1	133	4.215	Scopoletin	Coumarin and its derivatives	M5	1.30622	2.38614	1.26855	2.09121	3.84144	1.1136	-1.13221	maf2027	5540000	5.12667e+06	5.50667e+06	3090000	631333	1.38333e+06	1.90333e+06	13700000	26800000	1.32667e+07	1.31667e+07	9050000	2.99333e+06	868333	maf2027	5340000	5580000	5700000	13100000	13600000	14400000	1.32853	1.30622	3.18233e-05	TRUE	5820000	4650000	4910000	29400000	26600000	24400000	1.38285	2.38614	0.000129797
175	maf1949	193.1	133	4.21	Scopoletin (7-Hydroxy-5-methoxycoumarin)	Coumarin and its derivatives	M5	1.28116	2.358	1.26621	2.14519	3.88231	1.0699	-1.1911	maf1949	5.62333e+06	5.26667e+06	5.54333e+06	3.00667e+06	611667	1410000	1870000	1.36667e+07	27000000	1.33333e+07	13300000	9020000	2960000	819000	maf1949	5730000	5380000	5760000	13300000	13600000	14100000	1.32929	1.28116	6.84e-06	TRUE	6030000	4870000	4900000	29300000	26800000	24900000	1.38313	2.358	8.21056e-05
176	maf1869	271.069	151	5.66333	Naringenin	Flavone	M5	1.78682	0.897218	1.51055	0.294216	1.01883	1.29418	0.18822	maf1869	4076.67	5720	3050	2873.33	2030	1680	2176.67	14066.7	10653.3	8690	3523.33	4113.33	4120	2480	maf1869	6640	3930	1660	15000	15100	12100	1.13948	1.78682	0.00459386	TRUE	4830	4910	7420	10900	12700	8360	1.19152	0.897218	0.0314533
177	maf1288	303.1	125	4.16	(2R,3R)-Dihydroquercetin	Flavone	M5	1.95494	2.16152	1.09258	0.934047	0.734085	1.1719	-0.674485	maf1288	146333	95666.7	51300	13800	13366.7	6480	4820	567333	428000	109400	26366.7	22233.3	14600	3020	maf1288	147000	157000	135000	621000	492000	589000	1.32146	1.95494	0.000430339	TRUE	114000	77900	95100	450000	435000	399000	1.37406	2.16152	5.49627e-05
178	maf3187	579.164	271	3.86	Apigenin 7-O-neohesperidoside (Rhoifolin)	Flavone	M5	1.66849	2.22996	0.0649387	0.924216	0.808564	0.472529	-1.13316	maf3187	5536.67	2806.67	18100	3550	3406.67	3156.67	9943.33	17600	13166.7	18933.3	6736.67	5966.67	4380	4533.33	maf3187	9860	3210	3540	31000	9400	12400	0.997089	1.66849	0.164249	FALSE	2700	3350	2370	12000	11400	16100	1.3667	2.22996	0.002332
179	maf3086	305.058	231	3.765	Dihydroquercetin (Taxifolin)	Flavone	M5	0.983174	0.979865	-0.0444536	0.851628	0.858621	1.07544	1.27885	maf3086	117867	62533.3	75800	30866.7	62133.3	37566.7	31500	233000	123333	73500	55700	112667	79166.7	76433.3	maf3086	158000	114000	81600	256000	183000	260000	1.11997	0.983174	0.0261576	FALSE	78700	53600	55300	145000	118000	107000	1.2721	0.979865	0.0119103
180	maf0015	271	150.9	5.67	4',5,7-Trihydroxyflavanone	Flavone	M5	2.38163	1.45231	1.59882	-0.340424	0.729352	1.62622	-0.522502	maf0015	2201	2770	1807	2616.67	1900	1091.67	1303.33	11470	7580	5473.33	2066.67	3150	3370	907.333	maf0015	4880	1080	643	17300	10000	7110	1.10033	2.38163	0.0490973	TRUE	2800	1840	3670	8280	6090	8370	1.27306	1.45231	0.00623823
181	maf2406	331.1	315	5.78	Tricin	Flavone	M5	0.882718	0.451322	1.53638	0.0414921	-0.411346	0.415797	-1.70375	maf2406	43333.3	87033.3	45966.7	50266.7	47700	31633.3	65366.7	79900	119000	133333	51733.3	35866.7	42200	20066.7	maf2406	58900	35300	35800	89400	62300	88000	1.10949	0.882718	0.035856	FALSE	108000	54200	98900	118000	113000	126000	0.874372	0.451322	0.134092
182	maf1954	463.123	301	4.355	Chrysoeriol 5-O-hexoside	Flavone	M5	0.810364	0.111361	0.654186	-1.26525	-1.28505	0.0736229	-0.103901	maf1954	127733	216000	64200	82366.7	186667	44566.7	44133.3	224000	233333	101033	34266.7	76600	46900	41066.7	maf1954	197000	110000	76200	226000	200000	246000	0.986389	0.810364	0.0661194	FALSE	289000	118000	241000	254000	239000	207000	0.338394	0.111361	0.759051
183	maf2118	459.1	139	3.41	Gallocatechin gallate	Flavone	M5	-1.10734	0.894232	0.394962	-0.959279	-0.0383751	1.14801	0.284045	maf2118	1483000	290000	199000	337667	393667	120633	81800	688333	539000	261667	173667	383333	267333	99600	maf2118	3260000	821000	368000	907000	662000	496000	0.394757	-1.10734	0.429932	FALSE	502000	180000	188000	839000	420000	358000	0.862522	0.894232	0.248595
184	maf2256	463.2	301.1	4.35	Chrysoeriol 7-O-hexoside	Flavone	M5	0.579708	-0.0253624	0.523435	-1.23616	-1.152	0.007268	-0.225844	maf2256	143633	248667	66000	90066.7	182667	52800	44166.7	214667	244333	94866.7	38233.3	82200	53066.7	37766.7	maf2256	225000	110000	95900	208000	229000	207000	0.878039	0.579708	0.162212	FALSE	311000	152000	283000	282000	231000	220000	0.0654965	-0.0253624	0.938294
185	maf2149	479.1	317	4.06	Isorhamnetin 3-O-glucoside	Flavone	M5	0.348202	0.491542	0.429208	-1.86957	-1.28795	-0.98905	-2.55372	maf2149	1.23333e+06	1.03133e+06	903333	1.17667e+06	1.71333e+06	1050000	1.79667e+06	1570000	1450000	1.21633e+06	322000	701667	529000	306000	maf2149	1380000	1180000	1140000	1530000	1690000	1490000	1.15006	0.348202	0.0248614	FALSE	1130000	924000	1040000	1510000	1480000	1360000	1.29535	0.491542	0.00509894
186	maf3212	625.169	317	4.055	Isorhamnetin 3-O-neohesperidoside	Flavone	M5	0.416669	0.516962	0.623603	-1.94087	-1.6194	-0.777919	-2.96065	maf3212	1.47333e+06	1.20667e+06	1.11333e+06	1450000	2.30333e+06	1.10367e+06	2.07333e+06	1.96667e+06	1.72667e+06	1.71533e+06	377667	749667	643667	266333	maf3212	1590000	1330000	1500000	1790000	2060000	2050000	1.19764	0.416669	0.0134039	FALSE	1400000	1170000	1050000	1870000	1710000	1600000	1.23346	0.516962	0.015796
187	maf3399	479.2	317.2	4.05	Isorhamnetin 5-O-hexoside	Flavone	M5	0.0857979	0.334419	0.243676	-1.88986	-1.25714	-1.09447	-2.12371	maf3399	1360000	1150000	983667	1.19333e+06	1760000	1.08333e+06	1.77667e+06	1.44333e+06	1450000	1.16467e+06	322000	736333	507333	407667	maf3399	1440000	1360000	1280000	1450000	1400000	1480000	0.822692	0.0857979	0.182601	FALSE	1250000	1030000	1170000	1520000	1440000	1390000	1.22636	0.334419	0.0158525
188	maf1917	479.2	317.2	4.055	Isorhamnetin O-hexoside	Flavone	M5	0.185355	0.333495	0.259891	-1.82129	-1.43211	-1.019	-2.10037	maf1917	1240000	1.07667e+06	893333	1.10967e+06	1.64333e+06	1.01933e+06	1.64667e+06	1410000	1.35667e+06	1.06967e+06	314000	609000	503000	384000	maf1917	1270000	1250000	1200000	1400000	1350000	1480000	1.18955	0.185355	0.017035	FALSE	1110000	1020000	1100000	1460000	1270000	1340000	1.28153	0.333495	0.0109059
189	maf1964	479	317.1	4.05	methylQuercetin O-hexoside	Flavone	M5	0.144087	0.388596	0.254498	-1.82296	-1.35021	-1.04941	-2.40731	maf1964	755333	647000	565000	697000	1.10733e+06	623667	1.05567e+06	834667	847000	674000	197000	434333	301333	199000	maf1964	693000	797000	776000	816000	789000	899000	0.872367	0.144087	0.158732	FALSE	727000	553000	661000	905000	788000	848000	1.16443	0.388596	0.0304372
190	maf1992	479.3	317.1	4.065	Selgin 7-O-hexoside	Flavone	M5	0.276101	0.387695	0.270334	-1.9298	-1.33162	-1.04467	-2.48278	maf1992	1.34333e+06	1.13633e+06	1.00767e+06	1.21667e+06	1.86667e+06	1.09333e+06	1.81667e+06	1.62667e+06	1.48667e+06	1.21533e+06	319333	741667	530000	325000	maf1992	1340000	1510000	1180000	1550000	1690000	1640000	1.04991	0.276101	0.0523348	FALSE	1320000	979000	1110000	1680000	1380000	1400000	1.09331	0.387695	0.0649679
191	maf1577	433.4	300.8	4.04	avicularin	Flavone	M5	-3.75325	-0.671657	-1.53355	-1.05055	0.879961	-0.42495	1.13578	maf1577	142533	24833.3	21866.7	17426.7	8183.33	8113.33	2786.67	10570	15590	7553.33	8413.33	15060	6043.33	6123.33	maf1577	336000	57900	33700	9240	9570	12900	1.11687	-3.75325	0.245273	FALSE	35000	23900	15600	24900	14800	7070	0.729916	-0.671657	0.292442
192	maf1119	595.2	287	4	eriocitrin	Flavone	M5	-0.490014	0.515098	0.335909	-1.19921	-1.22192	-0.533496	-0.382003	maf1119	29400	18333.3	17800	21400	33900	19733.3	22066.7	20933.3	26200	22466.7	9320	14533.3	13633.3	16933.3	maf1119	37300	31800	19100	23200	22600	17000	0.763952	-0.490014	0.214193	FALSE	20400	20200	14400	26000	28500	24100	1.15335	0.515098	0.0284087
193	maf0517	593.159	285	3.97	Kaempferol 3-O-robinobioside (Biorobin)	Flavone	M5	0.00448739	0.298687	-0.0668437	-0.940242	-1.72777	-1.0037	-0.68634	maf0517	214000	137667	169333	151333	330000	156000	158667	214667	169333	161667	78866.7	99633.3	77800	98600	maf0517	322000	161000	159000	200000	204000	240000	0.146801	0.00448739	0.990988	FALSE	142000	129000	142000	192000	149000	167000	1.09325	0.298687	0.074428
194	maf2558	303	229	5.07	Morin hydrate	Flavone	M5	-1.22945	0.357233	-1.28326	-1.11896	1.09419	-0.396301	-0.0713943	maf2558	45293.3	11033.3	8956.67	9433.33	4026.67	4080	3590	19316.7	14133.3	3680	4343.33	8596.67	3100	3416.67	maf2558	100000	31000	4880	37800	14300	5850	0.334397	-1.22945	0.434555	FALSE	20200	7330	5570	20300	10500	11600	0.536899	0.357233	0.606648
195	maf1997	449	287	4	Kaempferol 3-O-galactoside (Trifolin)	Flavone	M5	-0.605477	0.200819	-0.156652	-0.875997	-1.25502	-1.12792	-0.775299	maf1997	3.42333e+06	1540000	1.72667e+06	1.62667e+06	3230000	1430000	1.84333e+06	2250000	1770000	1549000	886333	1.35333e+06	654333	1077000	maf1997	7000000	1720000	1550000	2490000	1980000	2280000	0.236384	-0.605477	0.549023	FALSE	1720000	1680000	1220000	2160000	1790000	1360000	0.500302	0.200819	0.459569
196	maf2871	595.159	287	4	Kaempferol 3-O-rutinoside (Nicotiflorin)	Flavone	M5	-0.516768	0.409035	-0.0353005	-1.05028	-1.54227	-1.13522	-0.781765	maf2871	1.59767e+06	762667	855000	885667	2.15333e+06	756333	926667	1.11667e+06	1.01267e+06	834333	427667	739333	344333	539000	maf2871	3070000	970000	753000	1020000	1200000	1130000	0.25353	-0.516768	0.551484	FALSE	712000	911000	665000	1500000	733000	805000	0.616813	0.409035	0.383932
197	maf2540	449	287.1	3.995	Luteolin 7-O-glucoside	Flavone	M5	-0.675998	0.326663	-0.140041	-0.789274	-1.36963	-1.04305	-0.646073	maf2540	2.31667e+06	973333	1081000	1011000	2.12667e+06	986333	1.15333e+06	1450000	1.22067e+06	981000	585000	823000	478667	737000	maf2540	4740000	1130000	1080000	1510000	1490000	1350000	0.296501	-0.675998	0.514344	FALSE	1070000	1050000	800000	1530000	1170000	962000	0.769716	0.326663	0.257094
198	maf2799	449.1	287.2	4.005	Luteolin 7-O-glucoside (Cynaroside)	Flavone	M5	-0.536868	0.340624	-0.0608033	-0.823421	-1.28543	-0.951218	-0.702187	maf2799	2950000	1.22667e+06	1470000	1362000	2830000	1260000	1480000	2.03333e+06	1.55333e+06	1.40933e+06	769667	1161000	651667	909667	maf2799	5630000	1910000	1310000	2310000	1840000	1950000	0.272017	-0.536868	0.536841	FALSE	1290000	1370000	1020000	2010000	1500000	1150000	0.709484	0.340624	0.2948
199	maf3203	757.3	595.2	3.445	C-hexosyl-apigenin O-hexosyl-O-hexoside	Flavone	M5	-0.461837	-0.787034	-0.332893	-1.01651	-0.908677	-0.887938	-1.37252	maf3203	67533.3	68733.3	61633.3	32233.3	67333.3	46633.3	56100	49033.3	39833.3	48933.3	15933.3	35866.7	25200	21666.7	maf3203	57500	69800	75300	61300	41200	44600	0.991967	-0.461837	0.0854849	FALSE	100000	64800	41400	36700	45200	37600	0.940739	-0.787034	0.169026
200	maf2035	787.2	463.1	3.46	C-hexosyl-luteolin O-feruloylhexoside	Flavone	M5	-1.14101	-1.28403	-0.204175	-0.635787	-1.27393	-0.73532	-1.64414	maf2035	41166.7	23166.7	22733.3	16900	25866.7	19466.7	31266.7	18666.7	9513.33	19733.3	10876.7	10696.7	11693.3	10003.3	maf2035	55800	39800	27900	19700	13000	23300	1.1086	-1.14101	0.0595581	FALSE	32000	10700	26800	12200	8190	8150	1.03203	-1.28403	0.105516
201	maf3164	479.118	317.1	3.48	Selgin 5-O-hexoside	Flavone	M5	-0.818974	-0.460195	-0.370829	-0.780734	-0.935947	-0.606671	-1.98454	maf3164	1870000	1.10333e+06	992667	792000	1.08667e+06	792333	1.42333e+06	1060000	802000	767667	461000	568000	520333	359667	maf3164	1910000	1830000	1870000	1010000	1130000	1040000	1.32165	-0.818974	4.59882e-05	FALSE	1250000	1000000	1060000	885000	769000	752000	1.22691	-0.460195	0.0249586
202	maf0710	535	491.3	3.79333	Tricin O-sinapic acid	Flavone	M5	-1.14613	-1.08224	-0.700748	-1.24888	-0.689445	-1.08837	-1.73165	maf0710	96200	64366.7	58566.7	43966.7	28866.7	33100	18066.7	43466.7	30400	36033.3	18500	17900	15566.7	5440	maf0710	114000	102000	72600	49400	47800	33200	1.20769	-1.14613	0.0167518	TRUE	77900	45000	70200	34800	26800	29600	1.2401	-1.08224	0.0291739
203	maf0300	207.1	133.1	5.71667	3,4-Dimethoxycinnamic acid	Hydroxycinnamoyl derivatives	M5	1.14633	0.274329	0.521019	1.47676	1.02595	0.403356	1.98666	maf0300	3653.33	2403.33	3126.67	1256.33	1836.67	1446.67	637.533	8086.67	2906.67	4486.67	3496.67	3740	1913.33	2526.67	maf0300	3890	2550	4520	9350	7430	7480	1.21284	1.14633	0.00667289	TRUE	2980	1690	2540	3100	2750	2870	0.737866	0.274329	0.268762
204	maf1750	207.1	133.1	5.72	Methyl ferulate	Hydroxycinnamoyl derivatives	M5	1.05707	0.0419495	0.42914	0.982895	1.24587	0.566241	1.10428	maf1750	7930	5310	6023.33	2686.67	3453.33	1956.33	2090	16500	5466.67	8110	5310	8190	2896.67	4493.33	maf1750	10100	9070	4620	16200	17100	16200	1.1241	1.05707	0.00739882	TRUE	6820	2440	6670	8570	3510	4320	0.0843474	0.0419495	0.944816
205	maf1709	163.047	119	3.88333	p-Coumaric acid	Hydroxycinnamoyl derivatives	M5	2.08759	2.59766	2.1397	2.0419	1.20689	1.44462	0.35599	maf1709	218333	213667	159000	86533.3	72200	42433.3	48833.3	928000	1.29333e+06	700667	356333	166667	115500	62500	maf1709	235000	208000	212000	965000	906000	913000	1.32927	2.08759	4.09301e-06	TRUE	221000	233000	187000	1320000	1330000	1230000	1.3863	2.59766	6.32443e-06
206	maf0445	357.142	151	5.42667	Pinoresinol	Hydroxycinnamoyl derivatives	M5	0.682756	1.10314	1.10716	1.20553	0.257876	0.825837	0.657042	maf0445	294667	186667	142667	22533.3	56033.3	18466.7	33400	473000	401000	307333	51966.7	67000	32733.3	52666.7	maf0445	286000	292000	306000	442000	486000	491000	1.31474	0.682756	0.000431249	FALSE	223000	150000	187000	418000	400000	385000	1.33095	1.10314	0.000754546
207	maf0360	179.079	146	3.91	Coniferyl alcohol	Hydroxycinnamoyl derivatives	M5	-0.845334	1.15693	0.18152	2.72872	0.566525	1.21687	1.83217	maf0360	288667	121833	119333	11113.3	21000	7356.67	22233.3	160667	271667	135333	73666.7	31100	17100	79166.7	maf0360	281000	288000	297000	153000	135000	194000	1.25428	-0.845334	0.00209306	FALSE	149000	86500	130000	270000	300000	245000	1.27986	1.15693	0.00356145
208	maf2001	179.1	147.1	5.54	Methyl p-coumarate	Hydroxycinnamoyl derivatives	M5	-0.718454	-0.0126276	-1.0508	0.0324037	-0.181245	0.170764	-1.24418	maf2001	41300	15300	23700	12033.3	17166.7	12733.3	12160	25100	15166.7	11440	12306.7	15140	14333.3	5133.33	maf2001	34800	35000	54100	37900	19400	18000	0.916856	-0.718454	0.148288	FALSE	18400	11100	16400	20600	11600	13300	0.0507139	-0.0126276	0.97157
209	maf0531	337.1	191.1	3.57	3-O-p-Coumaroyl quinic acid	Hydroxycinnamoyl derivatives	M5	-0.258193	-0.333294	0.356985	-1.14019	-1.4947	-1.05226	-1.20816	maf0531	158667	148667	117900	157667	195667	138667	90800	132667	118000	151000	71533.3	69433.3	66866.7	39300	maf0531	201000	145000	130000	144000	120000	134000	0.678547	-0.258193	0.315897	FALSE	140000	130000	176000	120000	109000	125000	1.04052	-0.333294	0.106064
210	maf1086	293	275	8.43667	9-HOTrE	Lipids	M5	-0.031202	0.31265	0.521823	2.311	1.13987	2.73791	-0.854686	maf1086	143333	20800	13233.3	5743.33	4616.67	2533.33	4410	140267	25833.3	19000	28500	10173.3	16900	2438.67	maf1086	178000	122000	130000	98800	181000	141000	0.124234	-0.031202	0.922152	FALSE	23000	20800	18600	20600	29500	27400	0.888843	0.31265	0.165502
211	maf2707	468.1	184.4	7.78	LysoPC 14:0	Lipids	M5	0.911164	0.386914	0.572401	-0.0191723	0.719481	1.97826	-0.361732	maf2707	42700	51800	51266.7	80800	37633.3	19500	32766.7	80300	67733.3	76233.3	79733.3	61966.7	76833.3	25500	maf2707	46500	36700	44900	109000	46000	85900	0.974667	0.911164	0.113998	FALSE	47500	53100	54800	92500	49600	61100	0.740663	0.386914	0.287844
212	maf3145	480.1	184.5	7.765	LysoPC 15:1	Lipids	M5	0.425907	-0.0605945	0.585439	-0.167405	0.343706	1.80285	0.26931	maf3145	37466.7	38900	33633.3	42900	29366.7	10700	16566.7	50333.3	37300	50466.7	38200	37266.7	37333.3	19966.7	maf3145	31700	35000	45700	58300	49100	43600	0.989139	0.425907	0.0993926	FALSE	40600	31900	44200	45000	30900	36000	0.209155	-0.0605945	0.785821
213	maf2516	295.2	179.2	9.25	9-Hydroxy-(10E,12Z,15Z)-octadecatrienoic acid	Lipids	M5	-0.327795	0.112784	-0.715864	2.38991	-0.0182457	1.27181	1.50999	maf2516	1540000	660000	701333	181000	185667	108367	99833.3	1227000	713667	427000	948667	183333	261667	284333	maf2516	1510000	1640000	1470000	861000	1590000	1230000	0.772801	-0.327795	0.221983	FALSE	761000	558000	661000	641000	779000	721000	0.503694	0.112784	0.491549
214	maf2856	694.1	353.7	7.63	DGMG (18:1)	Lipids	M5	-1.13825	-0.100577	0.263347	0.250473	-0.16522	0.439322	-1.48767	maf2856	2.20333e+06	297000	128333	59600	72700	32400	43000	1001000	277000	154033	70900	64833.3	43933.3	15333.3	maf2856	2240000	2130000	2240000	623000	1480000	900000	1.14721	-1.13825	0.00922356	TRUE	392000	254000	245000	179000	453000	199000	0.28767	-0.100577	0.851531
215	maf2437	696.4	355.3	8.14	DGMG (18:2) isomer1	Lipids	M5	-1.90605	-0.103253	-0.102686	0.13975	-0.562595	-0.161996	-1.14559	maf2437	9.95667e+06	1.11967e+06	611333	291667	320000	166333	274333	2.65667e+06	1.04233e+06	569333	321333	216667	148667	124000	maf2437	10600000	10500000	8770000	1440000	4240000	2290000	1.21536	-1.90605	0.00201509	TRUE	1210000	1160000	989000	660000	1650000	817000	0.356022	-0.103253	0.817809
216	maf3039	696.4	355.2	7.635	DGMG (18:2) isomer2	Lipids	M5	-1.3215	0.0476586	0.81522	0.770875	-0.157975	0.312787	-1.39855	maf3039	280667	30766.7	11063.3	6503.33	8966.67	3166.67	5220	112300	31800	19466.7	11096.7	8036.67	3933.33	1980	maf3039	336000	272000	234000	54700	205000	77200	1.0588	-1.3215	0.0385687	TRUE	51600	23500	17200	28500	39200	27700	0.26274	0.0476586	0.930958
217	maf2932	696.4	355.4	8.145	DGMG (18:2) isomer3	Lipids	M5	-1.94148	-0.0745834	-0.0594365	0.221189	-0.617629	0.0311609	-1.17807	maf2932	1.14333e+07	999000	627667	285667	335000	152667	281333	2.97667e+06	948667	602333	333000	218333	156000	124333	maf2932	11800000	12300000	10200000	1340000	4620000	2970000	1.19211	-1.94148	0.00175745	TRUE	1220000	910000	867000	575000	1470000	801000	0.275	-0.0745834	0.870992
218	maf3369	538.1	184.4	6.745	LysoPC 19:0	Lipids	M5	0.935912	-0.620779	1.35758	-0.86393	-0.640239	1.67277	-0.506368	maf3369	5216.67	3126.67	1812	3356.67	3236.67	1294.33	1836.67	9980	2033.33	4643.33	1844.33	2076.67	4126.67	1293	maf3369	5750	5640	4260	13900	5840	10200	0.982096	0.935912	0.115724	FALSE	3940	3470	1970	2320	1580	2200	0.875727	-0.620779	0.161107
219	maf2820	357.2	265.3	8.8	MAG (18:1) isomer1	Lipids	M5	-1.8943	-0.393873	-0.0630854	-0.594428	-1.23175	-0.811861	-1.6361	maf2820	32800000	6.76667e+06	3.97333e+06	2.80333e+06	3.43667e+06	1.60333e+06	2.08667e+06	8.82333e+06	5150000	3.80333e+06	1.85667e+06	1.46333e+06	913333	671333	maf2820	31200000	35300000	31900000	4350000	13400000	8720000	1.20715	-1.8943	0.00117345	TRUE	8270000	5950000	6080000	2600000	9100000	3750000	0.649286	-0.393873	0.491919
220	maf2905	357.2	265.4	8.8	MAG (18:1) isomer2	Lipids	M5	-1.85935	-0.365449	-0.108748	-0.576128	-1.14758	-0.859732	-1.68808	maf2905	3.19667e+07	6450000	4040000	2.71333e+06	3.25667e+06	1580000	2.06333e+06	8810000	5.00667e+06	3.74667e+06	1820000	1470000	870667	640333	maf2905	30600000	34300000	31000000	4090000	13800000	8540000	1.18883	-1.85935	0.00159712	TRUE	7680000	5730000	5940000	2460000	8960000	3600000	0.630002	-0.365449	0.529112
221	maf2171	355.1	263.3	10.55	MAG (18:2)	Lipids	M5	-0.146699	1.37335	0.457037	2.62852	1.66567	1.90573	-0.724968	maf2171	2.41333e+06	402333	420333	186667	112000	138333	159667	2180000	1.04233e+06	577000	1.15433e+06	355333	518333	96600	maf2171	1910000	2600000	2730000	1170000	3070000	2300000	0.343646	-0.146699	0.720501	FALSE	454000	340000	413000	623000	1600000	904000	1.16214	1.37335	0.0937415
222	maf3260	355.1	147.2	8.15	MAG (18:2) isomer1	Lipids	M5	-2	-0.257852	0.00835137	0.00574093	-0.67199	-0.336363	-0.836407	maf3260	1.43333e+06	192667	91866.7	41800	55233.3	22600	36366.7	358333	161133	92400	41966.7	34666.7	17900	20366.7	maf3260	1290000	1520000	1490000	165000	553000	357000	1.20232	-2	0.0012824	TRUE	249000	160000	169000	81400	286000	116000	0.499785	-0.257852	0.672546
223	maf2143	353.2	261.3	10.09	MAG (18:3) isomer1	Lipids	M5	0.0777169	0.414344	-0.145339	2.68213	1.62744	2.17024	-0.965027	maf2143	6.20333e+07	1.73333e+07	16000000	5.18333e+06	2.86333e+06	3.40667e+06	1.98333e+06	6.54667e+07	23100000	1.44667e+07	3.32667e+07	8.84667e+06	1.53333e+07	1016000	maf2143	61900000	59700000	64500000	42700000	86200000	67500000	0.043807	0.0777169	0.799885	FALSE	20200000	13500000	18300000	15100000	31400000	22800000	0.64414	0.414344	0.322415
224	maf2902	353.1	261.8	8.48	MAG (18:3) isomer2	Lipids	M5	-1.48009	0.53996	0.578918	0.44855	0.177381	0.482633	-1.53113	maf2902	352333	44500	29233.3	20566.7	25733.3	14766.7	19200	126300	64700	43666.7	28066.7	29100	20633.3	6643.33	maf2902	417000	351000	289000	65900	184000	129000	1.1546	-1.48009	0.0108735	TRUE	52300	36500	44700	54000	105000	35100	0.534184	0.53996	0.39802
225	maf2225	353.3	261.4	8.47	MAG (18:3) isomer3	Lipids	M5	-1.48543	0.506196	0.4182	0.363481	0.229426	0.311599	-1.24979	maf2225	7420000	955667	607667	410667	506667	271000	354333	2650000	1.35733e+06	812000	528333	594000	336333	149000	maf2225	8890000	7010000	6360000	1480000	3880000	2590000	1.17332	-1.48543	0.00972623	TRUE	1200000	777000	890000	954000	2380000	738000	0.406627	0.506196	0.491047
226	maf3021	353.1	335.1	9.94	MAG (18:3) isomer4	Lipids	M5	0.189642	1.60395	0.81863	2.45609	1.79065	1.92616	-2.16922	maf3021	180333	31866.7	32166.7	18333.3	12573.3	16033.3	17166.7	205667	96866.7	56733.3	100600	43500	60933.3	3816.67	maf3021	173000	184000	184000	141000	303000	173000	0.223656	0.189642	0.63689	FALSE	41600	22000	32000	71500	130000	89100	1.26288	1.60395	0.0234637
227	maf2679	353.3	261.1	7.63	MAG (18:3) isomer5	Lipids	M5	-1.41735	-0.0512001	0.281112	0.02284	-0.0577705	0.0545507	-1.65488	maf2679	12500000	1.37667e+06	647667	313333	356667	173000	235333	4680000	1.32867e+06	787000	318333	342667	179667	74733.3	maf2679	13100000	12200000	12200000	2430000	6920000	4690000	1.15676	-1.41735	0.00418609	TRUE	1910000	1050000	1170000	839000	2160000	987000	0.184504	-0.0512001	0.927692
228	maf3159	351	147.1	6.5	MAG (18:4) isomer1	Lipids	M5	-1.22354	-1.1856	0.0563255	1.63075	-0.194127	-0.26391	0.226062	maf3159	3896.67	2043.33	1147	634	1159.67	879.333	1159.33	1668.67	898.333	1192.67	1963.33	1013.67	732.333	1356	maf3159	3220	3550	4920	726	1920	2360	1.03252	-1.22354	0.0354451	TRUE	1210	3570	1350	1070	1040	585	0.942032	-1.1856	0.216193
229	maf3111	351	146.9	7.81	MAG (18:4) isomer3	Lipids	M5	0.0744048	0.0518002	0.360196	2.58747	1.34763	1.89709	0.329365	maf3111	107067	43766.7	27033.3	8940	4636.67	5253.33	6836.67	112733	45366.7	34700	53733.3	11800	19566.7	8590	maf3111	112000	80200	129000	59200	144000	135000	0.00535052	0.0744048	0.861465	FALSE	55500	38200	37600	24300	54100	57700	0.0384233	0.0518002	0.901209
230	maf2292	534.4	263.3	9.07	MGMG (18:2) isomer1	Lipids	M5	-1.7202	0.363925	0.0907811	0.552541	-0.439094	0.213338	-0.549687	maf2292	3.32667e+06	512333	374667	185000	255333	109600	202000	1.00967e+06	659333	399000	271333	188333	127067	138000	maf2292	3650000	3750000	2580000	595000	1500000	934000	1.20798	-1.7202	0.00719375	TRUE	742000	332000	463000	337000	1130000	511000	0.280936	0.363925	0.614176
231	maf2323	534.1	337.7	9.075	MGMG (18:2) isomer2	Lipids	M5	-1.69042	0.686944	0.110558	0.554848	-0.123294	0.275354	-0.653091	maf2323	450667	64166.7	56500	23666.7	29300	14900	27100	139633	103300	61000	34766.7	26900	18033.3	17233.3	maf2323	497000	474000	381000	66900	215000	137000	1.16935	-1.69042	0.0049983	TRUE	95100	47700	49700	38300	208000	63600	0.327921	0.686944	0.51661
232	maf2836	277.2	93	8.54	Octadecadien-6-ynoic acid	Lipids	M5	-0.592449	0.448628	-0.457936	2.00428	0.338935	1.93655	0.0484794	maf2836	1.80333e+06	1.09667e+06	1.48667e+06	280333	253000	112333	145333	1196000	1.49667e+06	1.08233e+06	1.12467e+06	320000	430000	150300	maf2836	1900000	1700000	1810000	808000	1490000	1290000	1.01739	-0.592449	0.0447838	FALSE	1170000	1080000	1040000	1480000	1480000	1530000	1.35508	0.448628	0.000672391
233	maf2135	279.3	95.1	9	Punicic acid	Lipids	M5	-0.333039	0.123674	-0.64275	1.75413	0.1387	1.40668	0.627329	maf2135	4.99667e+06	2160000	2.71667e+06	752000	621000	411000	402667	3.96667e+06	2.35333e+06	1740000	2.53667e+06	683667	1.08967e+06	622000	maf2135	4690000	5340000	4960000	2810000	5200000	3890000	0.776042	-0.333039	0.223807	FALSE	2340000	1930000	2210000	2170000	2660000	2230000	0.611872	0.123674	0.379941
234	maf2918	279.2	95.1	10.64	α-Linolenic acid	Lipids	M5	-0.175704	0.550814	-0.168877	2.15326	1.54135	1.94551	-0.909313	maf2918	4.27333e+06	874000	688000	287000	99633.3	138033	89400	3.78333e+06	1.28033e+06	612000	1.27667e+06	290000	531667	47600	maf2918	3730000	4530000	4560000	2050000	4800000	4500000	0.415713	-0.175704	0.61972	FALSE	1140000	626000	856000	941000	1740000	1160000	0.835098	0.550814	0.221597
235	maf1357	344.2	150	1.25667	Guanosine 3',5'-cyclic monophosphate	Nucleotide and its derivates	M5	0.765961	0.3422	0.963901	0.0316625	0.15535	1.2641	2.32951	maf1357	59766.7	56533.3	40466.7	45066.7	27266.7	8993.33	5690	101633	71666.7	78933.3	46066.7	30366.7	21600	28600	maf1357	69800	53300	56200	104000	117000	83900	1.19873	0.765961	0.0183827	FALSE	56400	46200	67000	80100	61900	73000	0.943727	0.3422	0.131734
236	maf2554	268.097	136	1.86	Adenosine	Nucleotide and its derivates	M5	0.567423	0.729412	1.38671	0.673694	1.52434	1.08062	-1.18309	maf2554	5.97667e+07	2.55333e+07	1.08867e+07	1.01767e+07	5400000	5800000	4.58667e+06	8.85667e+07	4.23333e+07	2.84667e+07	1.62333e+07	1.55333e+07	1.22667e+07	2020000	maf2554	57800000	60100000	61400000	79400000	93900000	92400000	1.28027	0.567423	0.00365745	FALSE	32800000	18900000	24900000	37000000	47600000	42400000	1.15594	0.729412	0.0293065
237	maf2166	269.08	137	1.865	Hypoxanthine-9-β-D-arabinofuranoside	Nucleotide and its derivates	M5	0.568917	0.752542	1.36298	0.72487	1.52395	1.16069	-1.17314	maf2166	1.02467e+08	4.48333e+07	1.96333e+07	1.75667e+07	9.71333e+06	1.02133e+07	7870000	152000000	7.55333e+07	50500000	2.90333e+07	2.79333e+07	2.28333e+07	3490000	maf2166	98400000	103000000	106000000	137000000	161000000	158000000	1.28249	0.568917	0.00325096	FALSE	58300000	33200000	43000000	67300000	84900000	74400000	1.16584	0.752542	0.0262056
238	maf2624	127	110	2.02	Thymine	Nucleotide and its derivates	M5	0.562587	0.387736	1.0128	0.628522	0.937302	0.439917	-0.342888	maf2624	613667	555667	205667	63433.3	41933.3	57966.7	41600	906333	727000	415000	98066.7	80300	78633.3	32800	maf2624	618000	611000	612000	799000	1060000	860000	1.21815	0.562587	0.0206284	FALSE	640000	542000	485000	712000	739000	730000	1.19924	0.387736	0.0203259
239	maf3004	113.027	70	1.235	Uracil	Nucleotide and its derivates	M5	0.314919	0.411844	0.875184	0.422927	1.26849	0.946268	-0.937753	maf3004	2.06333e+07	7.53667e+06	3.05667e+06	2.58333e+06	1.17333e+06	1550000	1.46667e+06	2.56667e+07	1.00267e+07	5.60667e+06	3.46333e+06	2.82667e+06	2.98667e+06	765667	maf3004	22300000	19000000	20600000	24400000	29900000	22700000	0.997492	0.314919	0.10117	FALSE	10000000	5890000	6720000	7880000	11600000	10600000	0.837742	0.411844	0.211603
240	maf1257	243.1	110	1.21667	Uridine	Nucleotide and its derivates	M5	0.519917	0.684237	1.38697	0.762713	1.5584	1.26562	-1.26759	maf1257	7.00667e+06	2.04333e+06	1012000	833000	383667	496333	486333	1.00467e+07	3.28333e+06	2.64667e+06	1.41333e+06	1130000	1.19333e+06	202000	maf1257	7410000	7390000	6220000	8540000	12100000	9500000	1.10377	0.519917	0.0551621	FALSE	2460000	1620000	2050000	2940000	3490000	3420000	1.21969	0.684237	0.014102
241	maf1938	112	95	0.81	Cytosine	Nucleotide and its derivates	M5	0.679504	0.395724	0.893168	0.370538	-0.154344	-0.101022	1.61359	maf1938	2.93667e+06	1880000	892000	856000	959333	971000	870333	4.70333e+06	2.47333e+06	1.65667e+06	1.10667e+06	862000	905333	2.66333e+06	maf1938	2640000	3350000	2820000	3560000	6310000	4240000	1.02986	0.679504	0.107384	FALSE	1890000	2000000	1750000	2510000	2360000	2550000	1.32299	0.395724	0.00304971
242	maf1705	151.033	151	1.18	Xanthine	Nucleotide and its derivates	M5	-1.36939	-0.395184	0.572442	2.39741	1.04864	0.777527	1.12358	maf1705	2.52333e+06	713667	424333	126600	90400	99366.7	111067	976667	542667	631000	667000	187000	170333	242000	maf1705	2720000	2230000	2620000	954000	1120000	856000	1.30352	-1.36939	0.000776379	TRUE	356000	1030000	755000	633000	419000	576000	0.389254	-0.395184	0.452865
243	maf1905	136.1	119	1.16	Adenine	Nucleotide and its derivates	M5	1.09141	0.328032	0.939823	-0.0354987	-0.372794	0.124179	-0.527805	maf1905	85100000	73900000	5.46667e+07	48000000	78900000	5.93333e+07	3.54667e+07	1.81333e+08	9.27667e+07	1.04867e+08	4.68333e+07	6.09333e+07	6.46667e+07	24600000	maf1905	79600000	83400000	92300000	160000000	205000000	179000000	1.30146	1.09141	0.00209053	TRUE	79500000	68900000	73300000	86800000	94300000	97200000	1.25835	0.328032	0.0124266
244	maf1237	328.1	134.2	1.51667	Cyclic AMP	Nucleotide and its derivates	M5	0.777367	-0.163449	0.45219	-0.121071	-0.213018	1.52124	1.20795	maf1237	99766.7	77800	69000	64600	45166.7	6840	7503.33	171000	69466.7	94400	59400	38966.7	19633.3	17333.3	maf1237	115000	93300	91000	201000	164000	148000	1.22013	0.777367	0.0150956	FALSE	64700	69600	99100	77700	50900	79800	0.39204	-0.163449	0.589119
245	maf2565	137	119	1.17	Hypoxanthine	Nucleotide and its derivates	M5	-0.326962	0	1.04427	-0.176323	-0.167756	0.291295	-0.802651	maf2565	4.30667e+06	1.30667e+06	476000	489667	692333	488667	459333	3.43333e+06	1.30667e+06	981667	433333	616333	598000	263333	maf2565	5090000	3450000	4380000	3760000	3470000	3070000	0.864431	-0.326962	0.165331	FALSE	1360000	1240000	1320000	1410000	1320000	1190000	0.0221588	0	1
246	maf0306	117.1	59	2.06333	3-Hydroxy-3-methyl butyric acid	Organic acids	M5	1.01141	0.979924	-0.735435	0.339822	0.865748	0.457503	-0.365825	maf0306	75566.7	79600	209333	208333	96033.3	70300	52833.3	152333	157000	125733	263667	175000	96533.3	41000	maf0306	88400	56300	82000	164000	146000	147000	1.23559	1.01141	0.00254717	TRUE	64900	112000	61900	179000	142000	150000	1.21062	0.979924	0.017223
247	maf0680	145.06	101.06	0.75	Methylglutaric acid	Organic acids	M5	0.86686	0.810691	0.152352	0.582778	1.05834	-0.423654	-0.742748	maf0680	110033	104900	137667	88133.3	69466.7	91433.3	125000	200667	184000	153000	132000	144667	68166.7	74700	maf0680	145000	87100	98000	198000	172000	232000	1.15159	0.86686	0.021815	FALSE	96700	114000	104000	198000	186000	168000	1.35157	0.810691	0.00141224
248	maf1200	159.1	87	1.60333	Oxoadipic acid	Organic acids	M5	-0.905693	1.48037	-0.838537	-0.679018	0.427459	0.0964045	-2.55342	maf1200	301000	92466.7	253333	122000	64566.7	24600	123667	160667	258000	141667	76200	86833.3	26300	21066.7	maf1200	308000	323000	272000	161000	187000	134000	1.25958	-0.905693	0.00285552	FALSE	86600	98100	92700	315000	213000	246000	1.35395	1.48037	0.00541551
249	maf1316	173.053	93	1	Shikimic acid	Organic acids	M5	-0.300217	-0.69488	-1.47417	-1.32401	-1.45122	-1.36741	0.777745	maf1316	225333	259000	221333	115667	86133.3	48333.3	29066.7	183000	160000	79666.7	46200	31500	18733.3	49833.3	maf1316	237000	272000	167000	182000	220000	147000	0.637283	-0.300217	0.320681	FALSE	241000	265000	271000	177000	128000	175000	1.26279	-0.69488	0.00582133
250	maf1852	533.3	371	4.59667	Arctiin	Others	M5	1.44292	2.58453	2.03366	2.51727	1.66133	1.63387	0.623532	maf1852	19433.3	7480	4730	1069	3720	1353.33	1410.67	52833.3	44866.7	19366.7	6120	11766.7	4200	2173.33	maf1852	19000	22400	16900	48600	54700	55200	1.30924	1.44292	0.000231068	TRUE	11700	4480	6260	53500	44200	36900	1.32306	2.58453	0.00208737
251	maf2733	169.09	134	0.8	4-(Aminomethyl)-5-(hydroxymethyl)-2-methylpyridin-3-ol	Others	M5	0.861515	0.883577	1.25719	1.13617	0.305637	-0.352853	1.74885	maf2733	318667	296667	122300	65666.7	81933.3	81733.3	68533.3	579000	547333	292333	144333	101267	64000	230333	maf2733	301000	396000	259000	612000	595000	530000	1.2217	0.861515	0.00544015	FALSE	292000	289000	309000	656000	479000	507000	1.32166	0.883577	0.0105433
252	maf2337	136.1	118.9	1.85	Aminopurine	Others	M5	0.749905	0.800263	1.49964	0.73635	1.53596	1.25756	-1.15595	maf2337	33300000	1.45667e+07	6.63667e+06	6.24667e+06	3.39333e+06	3.37667e+06	2.84333e+06	56000000	2.53667e+07	1.87667e+07	1.04067e+07	9840000	8.07333e+06	1276000	maf2337	34100000	32800000	33000000	47600000	59500000	60900000	1.27108	0.749905	0.00586436	FALSE	19100000	10500000	14100000	22600000	27900000	25600000	1.17487	0.800263	0.0210421
253	maf2577	302.4	60.2	7.595	D-erythro-Dihydrosphingosine	Others	M5	-0.186509	1.75939	0.383664	1.16681	0.62293	3.31234	0.186775	maf2577	34633.3	8300	8600	12033.3	5000	3623.33	5233.33	30433.3	28100	11220	27016.7	7700	35993.3	5956.67	maf2577	29300	47500	27100	29900	26000	35400	0.347682	-0.186509	0.581674	FALSE	12000	5400	7500	32400	27000	24900	1.29749	1.75939	0.00260776
254	maf2906	280	177	2.865	Feruloylcholine	Others	M5	0.19388	0.661313	1.20096	0.738678	0.122429	0.466206	-1.80147	maf2906	194667	122667	155000	112267	121567	122333	134667	222667	194000	356333	187333	132333	169000	38633.3	maf2906	190000	201000	193000	216000	212000	240000	1.12365	0.19388	0.0400173	FALSE	140000	124000	104000	191000	196000	195000	1.30493	0.661313	0.00247368
255	maf0479	295.3	195.2	8.99667	Phytol	Others	M5	-0.565619	0.0974342	-0.714546	1.53188	0	1.29776	0.60373	maf0479	864333	381667	475333	135333	105000	70233.3	70433.3	584000	408333	289667	391333	105000	172667	107033	maf0479	883000	939000	771000	403000	757000	592000	0.985984	-0.565619	0.0690669	FALSE	414000	348000	383000	390000	445000	390000	0.627782	0.0974342	0.370384
256	maf2163	161.1	144	2.895	tryptamine	Others	M5	1.07071	0.628824	2.11531	0.719636	-0.254929	0.404565	-1.50318	maf2163	351667	784667	217333	134000	284000	122133	118300	738667	1.21333e+06	941667	220667	238000	161667	41733.3	maf2163	330000	334000	391000	717000	770000	729000	1.31746	1.07071	0.000108342	TRUE	1050000	568000	736000	1200000	1160000	1280000	1.10102	0.628824	0.0422076
257	maf2726	211	133.1	5.825	(+)-Jasmonic acid (JA)	Others	M5	0.26126	0.833138	0.117554	-0.586832	-0.249402	2.15132	-0.189129	maf2726	54233.3	57833.3	110333	64333.3	42833.3	3496.67	5073.33	65000	103033	119700	42833.3	36033.3	15533.3	4450	maf2726	60500	40400	61800	67800	64200	63000	0.772759	0.26126	0.202734	FALSE	70700	45600	57200	113000	92100	104000	1.25719	0.833138	0.00874436
258	maf1721	306	143	0.84	Glutathionereducedform	Others	M5	0.0488176	0.0665977	0.248504	0.151112	-0.176511	-1.50049	-0.33983	maf1721	1.74333e+07	1.69333e+07	1.05333e+07	8.63333e+06	7410000	1.11667e+07	7.43333e+06	1.80333e+07	1.77333e+07	1.25133e+07	9.58667e+06	6.55667e+06	3.94667e+06	5.87333e+06	maf1721	16900000	16900000	18500000	15300000	21600000	17200000	0.156203	0.0488176	0.772607	FALSE	24900000	10400000	15500000	22900000	15300000	15000000	0.216347	0.0665977	0.879958
259	maf0783	322.401	129.7	6.63	N-[(-)-Jasmonoyl]-(L)-Isoleucine (JA-L-Ile)	Others	M5	1.5586	2.33598	0.719244	-1.37559	-0.284303	1.77131	-2.11957	maf0783	23933.3	34066.7	71533.3	78966.7	41000	1563.33	1450	70500	172000	117767	30433.3	33666.7	5336.67	333.667	maf0783	29600	19600	22600	67200	74100	70200	1.29743	1.5586	0.000200089	TRUE	39600	28400	34200	177000	172000	167000	1.38026	2.33598	5.81467e-06
260	maf0946	101.1	84.7	1.09333	3-Methyl-1-pentanol	Others	M5	-2.98648	-0.0136125	-0.541143	0.136045	0.0761599	-0.52414	0.34891	maf0946	10620000	1.10033e+06	913333	569667	467333	727667	487333	1340000	1090000	627667	626000	492667	506000	620667	maf0946	10900000	11300000	9660000	1440000	1260000	1320000	1.33004	-2.98648	4.82467e-05	TRUE	1130000	841000	1330000	1030000	1010000	1230000	0.016236	-0.0136125	0.951106
261	maf2526	258.2	104.2	0.81	sn-Glycero-3-phosphocholine	Others	M5	-0.962798	0.0548421	-0.874726	0.144354	-1.36657	0.800346	-0.213921	maf2526	497667	180667	312333	126067	199667	61900	188667	255333	187667	170333	139333	77433.3	107800	162667	maf2526	451000	510000	532000	267000	244000	255000	1.31181	-0.962798	0.000641594	FALSE	223000	136000	183000	190000	187000	186000	0.275098	0.0548421	0.794717
262	maf1648	301.15	253	4.26667	Enterodiol	Others	M5	-1.56906	0.0764131	-0.611456	-0.918572	0.0500094	-1.41265	-1.02264	maf1648	141333	71700	61366.7	41333.3	34966.7	53600	27833.3	47633.3	75600	40166.7	21866.7	36200	20133.3	13700	maf1648	153000	145000	126000	57100	43700	42100	1.3055	-1.56906	0.000548842	TRUE	77700	74200	63200	93300	65800	67700	0.2404	0.0764131	0.713308
263	maf0459	169.022	125	1.75333	Gallic acid	Phenolic acids	M5	2.90653	1.37326	2.47235	0.187443	0.357991	0.778575	0.0782533	maf0459	895333	2540000	976667	1.27333e+06	1870000	911333	807333	6.71333e+06	6580000	5420000	1450000	2.39667e+06	1.56333e+06	852333	maf0459	961000	904000	821000	6580000	7150000	6410000	1.32946	2.90653	1.38716e-05	TRUE	2820000	2260000	2540000	6190000	6910000	6640000	1.37451	1.37326	0.000107983
264	maf2179	265.1	177.5	2.78	N'-Feruloyl putrescine	Phenolic acids	M5	0.457465	1.27355	0.591535	1.77263	1.02329	0.753615	0.148863	maf2179	135700	31133.3	53533.3	30633.3	36866.7	44800	39866.7	186333	75266.7	80666.7	104667	74933.3	75533.3	44200	maf2179	203000	61100	143000	220000	173000	166000	0.664081	0.457465	0.318559	FALSE	54800	12800	25800	48100	75700	102000	1.01296	1.27355	0.0909091
265	maf2764	265.1	177.1	2.515	N-Feruloyl putrescine	Phenolic acids	M5	1.12549	1.00145	1.02061	1.2521	1.13218	1.64354	-1.00224	maf2764	105267	66433.3	139000	68433.3	78166.7	60600	43066.7	229667	133000	282000	163000	171333	189333	21500	maf2764	117000	92800	106000	234000	250000	205000	1.29877	1.12549	0.00112867	TRUE	75300	69000	55000	106000	140000	153000	1.28317	1.00145	0.0119934
266	maf2696	584.2	325	2.495	N',N",N"'-p-coumaroyl-cinnamoyl-caffeoyl spermidine	Phenolic acids	M5	0.0861566	-0.497711	0.547193	1.56746	1.65084	1.96004	-0.347113	maf2696	476667	267333	344000	156667	159333	70166.7	26966.7	506000	189333	502667	464333	500333	273000	21200	maf2696	497000	411000	522000	425000	641000	452000	0.217235	0.0861566	0.718509	FALSE	220000	327000	255000	138000	217000	213000	0.952495	-0.497711	0.127428
267	maf2703	149.2	102.8	5.495	Cinnamic Acid	Phenolic acids	M5	0.822443	1.11875	-0.563955	0.309823	-0.699447	0.716844	-0.359446	maf2703	30800	23700	38633.3	6303.33	12103.3	7220	10323.3	54466.7	51466.7	26133.3	7813.33	7453.33	11866.7	8046.67	maf2703	28800	26800	36800	35400	73700	54300	1.00637	0.822443	0.10806	FALSE	32300	16600	22200	48000	52200	54200	1.25199	1.11875	0.00493933
268	maf2695	89	72	0.73	Putrescine	Phenolic acids	M5	1.41537	1.62357	0.773275	0.756097	-0.34985	-0.776209	-1.29659	maf2695	356667	323667	78733.3	27966.7	61300	34366.7	46100	951333	997333	134567	47233.3	48100	20066.7	18766.7	maf2695	359000	393000	318000	1070000	1030000	754000	1.28926	1.41537	0.00426324	TRUE	427000	196000	348000	983000	979000	1030000	1.29142	1.62357	0.000642326
269	maf1419	181.1	151	4.16	Syringic Aldehyde	Phenolic acids	M5	-0.0701042	-0.691921	-0.530407	1.00733	0.619084	-0.22931	0.46857	maf1419	42166.7	17166.7	14833.3	7196.67	9006.67	12543.3	7010	40166.7	10626.7	10270	14466.7	13833.3	10700	9700	maf1419	60800	30100	35600	45900	38100	36500	0.0269595	-0.0701042	0.849565	FALSE	22200	16100	13200	13100	12600	6180	0.923003	-0.691921	0.132047
270	maf2587	123.1	79.9	1.58	Niacinamide	Vitamins	M5	1.12506	0.140281	0.112086	0.211823	0.251384	0.531156	-0.118985	maf2587	9.27667e+06	17300000	1.85667e+07	13700000	1.24333e+07	8.07333e+06	6.86333e+06	2.02333e+07	1.90667e+07	2.00667e+07	1.58667e+07	14800000	1.16667e+07	6320000	maf2587	8770000	9290000	9770000	20500000	19900000	20300000	1.32839	1.12506	5.4226e-06	TRUE	16700000	17900000	17300000	21800000	15900000	19500000	0.598412	0.140281	0.370201
271	maf2762	279.13	149	2.9	Pantetheine	Vitamins	M5	-0.0116464	-0.00291042	1.40985	2.80386	1.80787	1.69374	0.679282	maf2762	995000	827000	928333	551333	1.05867e+06	553333	248333	987000	825333	2.46667e+06	3850000	3.70667e+06	1790000	397667	maf2762	685000	1250000	1050000	851000	1050000	1060000	0.0659887	-0.0116464	0.966468	FALSE	598000	1380000	503000	961000	785000	730000	0.205377	-0.00291042	0.995636
272	maf2239	250	134	1.205	Pyridoxine 5'-phosphate	Vitamins	M5	0.625022	0.322412	1.33717	0.256528	-0.394661	0.167877	-0.572081	maf2239	122333	99433.3	59633.3	65433.3	89833.3	78333.3	104067	188667	124333	150667	78166.7	68333.3	88000	70000	maf2239	115000	121000	131000	206000	182000	178000	1.28763	0.625022	0.00259195	FALSE	122000	76400	99900	143000	104000	126000	0.807135	0.322412	0.224415
273	maf2713	377	243	3.33	Riboflavin	Vitamins	M5	0.488286	1.22143	0.833534	-0.0389111	0.887196	-0.215594	-2.26792	maf2713	4320000	1501000	746333	476000	434333	576333	367000	6060000	3500000	1330000	463333	803333	496333	76200	maf2713	4180000	4370000	4410000	5200000	6510000	6470000	1.21252	0.488286	0.0162496	FALSE	2260000	953000	1290000	3210000	3750000	3540000	1.21071	1.22143	0.00906634
274	maf1680	189.095	171	0.776667	2,6-Diaminooimelic acid	Amino acid derivatives	Grey	2.03615	1.84233	1.30097	-0.12959	0.0395693	-0.324214	0.794963	maf1680	21610	26000	53166.7	53933.3	63533.3	47366.7	30066.7	88633.3	93233.3	131000	49300	65300	37833.3	52166.7	maf1680	19900	8830	36100	68500	80400	117000	1.15977	2.03615	0.015646	TRUE	15800	32300	29900	93500	91100	95100	1.31421	1.84233	0.000218555
275	maf2221	308	233	0.87	Glutathione reduced form	Amino acid derivatives	Grey	0.082412	0.540217	-0.523562	-0.228114	-0.324291	-1.4086	0.378209	maf2221	5330000	6840000	5.21333e+06	5.33333e+06	4.07333e+06	6460000	3670000	5.64333e+06	9.94667e+06	3.62667e+06	4.55333e+06	3.25333e+06	2.43333e+06	4770000	maf2221	5470000	5390000	5130000	6210000	5280000	5440000	0.60684	0.082412	0.362145	FALSE	6950000	7160000	6410000	9960000	9680000	10200000	1.36637	0.540217	0.000322067
276	maf1379	116.1	74	0.833333	Guanidineacetic acid	Amino acid derivatives	Grey	1.04088	-0.25537	0.29998	-1.09971	-0.786722	-0.648939	0.837761	maf1379	13106.7	41300	64466.7	77866.7	96033.3	56866.7	35100	26966.7	34600	79366.7	36333.3	55666.7	36266.7	62733.3	maf1379	13900	6320	19100	32600	25600	22700	1.01587	1.04088	0.0428866	TRUE	32800	39900	51200	33900	43600	26300	0.594773	-0.25537	0.412553
277	maf0265	145.1	101	2.66667	2,3-dimethylsuccinic acid	Amino acid derivatives	Grey	-0.52519	-0.285188	-1.39055	-1.23084	-1.1753	-1.72558	-2.2865	maf0265	831333	1050000	1019000	1.63667e+06	1480000	1.96333e+06	1.20667e+06	577667	861667	388667	697333	655333	593667	247333	maf0265	861000	835000	798000	608000	528000	597000	1.28753	-0.52519	0.00121451	FALSE	1070000	1050000	1030000	822000	937000	826000	1.27253	-0.285188	0.00878605
278	maf1784	503.442	323	0.796667	D(+)-Melezitose	Carbohydrates	Grey	0.487059	0.381249	0.732871	0.159855	-0.558915	-0.890376	2.12589	maf1784	2.52333e+06	2700000	1.64667e+06	2.07667e+06	2470000	2.53333e+06	1.94667e+06	3.53667e+06	3.51667e+06	2.73667e+06	2320000	1.67667e+06	1.36667e+06	8.49667e+06	maf1784	3100000	2390000	2080000	3830000	4160000	2620000	0.889335	0.487059	0.143018	FALSE	2650000	2190000	3260000	3420000	3970000	3160000	0.990221	0.381249	0.105122
279	maf0019	341	119	0.796667	D-(+)-Sucrose	Carbohydrates	Grey	0.92813	0.405671	0.283765	-0.229173	-0.236166	-0.729117	1.14068	maf0019	3.08667e+07	5.92333e+07	6.10333e+07	69900000	64900000	7.53667e+07	6.18333e+07	5.87333e+07	7.84667e+07	74300000	5.96333e+07	55100000	4.54667e+07	1.36333e+08	maf0019	31700000	27000000	33900000	68600000	42200000	65400000	1.17221	0.92813	0.0312529	FALSE	47200000	58400000	72100000	80800000	72900000	81700000	1.04861	0.405671	0.0674721
280	maf0502	341.1	179	0.84	galactinol	Carbohydrates	Grey	1.0793	0.312986	0.483174	-0.0351894	-0.0712871	-0.855786	0.985786	maf0502	1109000	2050000	2.13667e+06	2.21333e+06	2.14333e+06	2600000	2210000	2.34333e+06	2.54667e+06	2.98667e+06	2160000	2040000	1.43667e+06	4.37667e+06	maf0502	947000	1110000	1270000	1870000	2440000	2720000	1.24794	1.0793	0.00984702	TRUE	2140000	1880000	2130000	2620000	2600000	2420000	1.26471	0.312986	0.0094699
281	maf0613	341.1	113	0.84	Melibiose	Carbohydrates	Grey	1.16193	0.205469	0.35841	-0.155455	-0.301342	-0.516353	1.01219	maf0613	1.03833e+07	2.28667e+07	2.18667e+07	24800000	2.49333e+07	2.70333e+07	21600000	2.32333e+07	2.63667e+07	2.80333e+07	2.22667e+07	2.02333e+07	18900000	4.35667e+07	maf0613	8940000	8610000	13600000	23300000	23500000	22900000	1.25911	1.16193	0.00137	TRUE	25800000	21100000	21700000	28800000	26000000	24300000	0.932119	0.205469	0.151124
282	maf1536	163	58.8	0.71	Rhamnose	Carbohydrates	Grey	0.966269	-0.652077	0.19151	-0.770878	-0.0220512	0.470079	1.7377	maf1536	31733.3	71500	74200	55000	59333.3	27000	19600	62000	45500	84733.3	32233.3	58433.3	37400	65366.7	maf1536	35200	23300	36700	66000	62900	57100	1.22089	0.966269	0.0036956	FALSE	68900	68300	77300	56900	38300	41300	1.21796	-0.652077	0.0157693
283	maf2174	121.042	93.058	1.16	D(-)-Threose	Carbohydrates	Grey	-1.37568	0.229533	0.956673	-2.15649	-0.318777	1.93571	-0.319279	maf2174	3.46333e+06	2.78333e+06	1690000	5.25333e+06	2.28667e+06	738000	997333	1.33467e+06	3.26333e+06	3280000	1.17833e+06	1.83333e+06	2.82333e+06	799333	maf2174	3080000	3820000	3490000	984000	1710000	1310000	1.25605	-1.37568	0.0020785	TRUE	3830000	1570000	2950000	2810000	3510000	3470000	0.513362	0.229533	0.528204
284	maf3133	180	162	0.73	Glucosamine	Carbohydrates	Grey	-0.827037	1.84649	-2.19732	0.661463	-0.442961	-1.46507	-2.07868	maf3133	4920000	1.95667e+06	3030000	1.28133e+06	1310000	2.07333e+06	4.87333e+06	2.77333e+06	7.03667e+06	660667	2.02667e+06	963667	751000	1.15367e+06	maf3133	5570000	3590000	5600000	3170000	1850000	3300000	1.03465	-0.827037	0.057059	FALSE	2940000	1570000	1360000	9630000	6690000	4790000	1.25524	1.84649	0.0271855
285	maf2845	155	109	2.615	Protocatechuic acid	Catechin derivatives	Grey	1.64853	-1.33338	-1.4952	-0.829484	-0.223194	-0.426938	1.6415	maf2845	74000	84333.3	79966.7	90333.3	80000	140667	139000	232000	33466.7	28366.7	50833.3	68533.3	104633	433667	maf2845	74600	81200	66200	258000	220000	218000	1.31844	1.64853	0.000324432	TRUE	79500	84900	88600	33700	33000	33700	1.38708	-1.33338	4.35695e-05
286	maf2277	223.1	190	4.3	Isofraxidin	Coumarin and its derivatives	Grey	0.965136	1.17738	0.413282	1.80118	2.4597	0.0567071	0.0819299	maf2277	2.37333e+06	2.57333e+06	3.42667e+06	2.56333e+06	1650000	4490000	2510000	4.63333e+06	5820000	4.56333e+06	8.93333e+06	9.07667e+06	4670000	2.65667e+06	maf2277	2360000	2430000	2330000	4660000	4370000	4870000	1.32465	0.965136	0.000107117	FALSE	2940000	2340000	2440000	6380000	5700000	5380000	1.36089	1.17738	0.000737996
287	maf0768	260.1	161.1	2.68667	Lotaustralin-1	Cyanogenic Glycosides	Grey	-0.283146	-0.513195	0.150697	-0.916806	-0.10253	-1.12944	-2.37647	maf0768	22633.3	39866.7	22100	36500	25266.7	38066.7	16666.7	18600	27933.3	24533.3	19333.3	23533.3	17400	3209.67	maf0768	24100	27300	16500	17300	20400	18100	0.654306	-0.283146	0.293081	FALSE	38800	43000	37800	25500	30800	27500	1.30111	-0.513195	0.00578049
288	maf0828	246.1	161.1	1.92333	Linamarin-1	Cyanogenic Glycosides	Grey	-0.409833	-1.20727	-0.21142	-1.17203	-0.602514	-1.13451	-2.35126	maf0828	79933.3	136000	60400	91333.3	82700	102600	63766.7	60166.7	58900	52166.7	40533.3	54466.7	46733.3	12496.7	maf0828	109000	67500	63300	72100	65300	43100	0.684345	-0.409833	0.309835	FALSE	134000	130000	144000	38900	76300	61500	1.26523	-1.20727	0.00269808
289	maf1774	433.121	313	3.69667	Isohemiphloin	Flavone	Grey	0.051655	0.534657	2.13754	0.545289	-1.3897	1.65565	0.241597	maf1774	1691.67	2140	1328	1843.33	8026.67	1770	3766.67	1753.33	3100	5843.33	2690	3063.33	5576.67	4453.33	maf1774	3280	799	996	1210	1100	2950	0.156203	0.051655	0.953623	FALSE	2920	1470	2030	3410	2480	3410	0.924997	0.534657	0.140758
290	maf0576	521.1	329.2	3.87667	Tricin O-saccharic acid	Flavone	Grey	-1.80286	0.727842	1.08007	0.538278	0.951223	0.258003	2.15063	maf0576	331000	58166.7	92866.7	94566.7	125333	127667	105100	94866.7	96333.3	196333	137333	242333	152667	466667	maf0576	358000	334000	301000	124000	85300	75300	1.29253	-1.80286	0.000443539	TRUE	73500	49100	51900	119000	83700	86300	1.15947	0.727842	0.0498008
291	maf0053	563.1	269.1	4.22333	Apiin	Flavone	Grey	2.12344	-0.295924	0.492947	-0.0095373	0.475786	0.946145	-1.14653	maf0053	51866.7	23366.7	13666.7	13153.3	20733.3	21833.3	54533.3	226000	19033.3	19233.3	13066.7	28833.3	42066.7	24633.3	maf0053	55100	50300	50200	236000	214000	228000	1.32938	2.12344	1.24828e-05	TRUE	26600	23600	19900	18400	23000	15700	0.8393	-0.295924	0.206891
292	maf1484	313.08	298.05	7.19	Velutin	Flavone	Grey	-0.634086	1.30912	0.446103	1.0609	6.55411	-0.104125	-0.357874	maf1484	2713.33	943	662.333	363.333	704.667	397.333	340.333	1748.33	2336.67	902.333	758	66216.7	369.667	265.567	maf1484	2550	4090	1500	2180	2240	825	0.611613	-0.634086	0.3357	FALSE	715	864	1250	2880	1810	2320	1.2613	1.30912	0.0160188
293	maf3229	275	139	3.05	Afzelechin (3,5,7,4'-Tetrahydroxyflavan)	Flavone	Grey	-1.66507	-0.467189	0.432059	-0.406104	-0.428515	0.874928	0.757105	maf3229	419667	225333	217667	214667	394333	381333	417333	132333	163000	293667	162000	293000	699333	705333	maf3229	351000	450000	458000	129000	160000	108000	1.29119	-1.66507	0.00157196	TRUE	275000	177000	224000	171000	164000	154000	1.06047	-0.467189	0.0958078
294	maf3408	449.1	299.2	3.3	Luteolin C-hexoside	Flavone	Grey	1.18399	1.09558	-1.00116	0.0467942	-0.796991	-0.0379522	-0.92476	maf3408	8503.33	4380	16600	8493.33	16413.3	8216.67	8530	19320	9360	8293.33	8773.33	9446.67	8003.33	4493.33	maf3408	5340	14000	6170	42100	8520	7340	0.557322	1.18399	0.408435	FALSE	6740	1470	4930	6970	11300	9810	0.95354	1.09558	0.0675534
295	maf0688	447.1	285	4.16333	Astragalin	Flavone	Grey	-1.95066	-0.84402	-0.728718	1.05686	-1.74335	0.107881	-0.77687	maf0688	4810	5313.33	6976.67	2363.33	3270	2490	3726.67	1244.33	2960	4210	4916.67	976.667	2683.33	2175	maf0688	6520	5150	2760	2420	450	863	1.08239	-1.95066	0.0464606	TRUE	4590	7410	3940	5170	1180	2530	0.843647	-0.84402	0.211403
296	maf3051	287.1	153	4.775	Luteolin	Flavone	Grey	-1.11531	-0.166793	-0.65932	0.414007	-0.648999	-0.845737	-0.267511	maf3051	94600	82433.3	77966.7	70000	57966.7	63800	58100	43666.7	73433.3	49366.7	93266.7	36966.7	35500	48266.7	maf3051	85100	102000	96700	53300	47900	29800	1.204	-1.11531	0.00421833	TRUE	101000	56600	89700	49300	79200	91800	0.316259	-0.166793	0.649302
297	maf3367	757.2	595.2	3.445	8-C-hexosyl-apigenin O-hexosyl-O-hexoside	Flavone	Grey	-1.5649	-0.632798	-0.466822	-1.04291	-1.14377	-0.828535	-0.740336	maf3367	83333.3	72566.7	65233.3	46633.3	76966.7	52033.3	57133.3	28166.7	46800	47200	22633.3	34833.3	29300	34200	maf3367	74100	86100	89800	32600	25100	26800	1.30946	-1.5649	0.000465289	TRUE	91100	70400	56200	47000	52800	40600	1.11169	-0.632798	0.0742083
298	maf2115	449.1	299	3.45	HoMoorientin	Flavone	Grey	-1.27867	-1.73	-0.495609	-0.715851	-0.23081	-1.20419	-0.733811	maf2115	21900	20666.7	19433.3	14470	14610	12603.3	17766.7	9026.67	6230	13783.3	8810	12450	5470	10683.3	maf2115	19400	22900	23400	9820	10700	6560	1.2509	-1.27867	0.00193997	TRUE	20600	20900	20500	3180	5930	9580	1.24717	-1.73	0.00147747
299	maf3045	435.1	285.1	3.82	Naringenin C-hexoside	Flavone	Grey	-0.783641	-0.911799	-0.193423	-1.2637	-0.277444	-1.19013	-1.1312	maf3045	14833.3	15333.3	17666.7	18776.7	11336.7	20733.3	21166.7	8616.67	8150	15450	7820	9353.33	9086.67	9663.33	maf3045	12500	14700	17300	9120	6430	10300	1.13383	-0.783641	0.0259142	FALSE	13400	12700	19900	8690	6490	9270	1.20578	-0.911799	0.0424059
300	maf1046	179.042	135	3.10667	Caffeic acid	Hydroxycinnamoyl derivatives	Grey	-1.28709	-0.402782	1.31723	0.205426	-0.458719	-0.253306	0.049917	maf1046	46366.7	108100	71700	68833.3	67433.3	49266.7	39766.7	19000	81766.7	178667	79366.7	49066.7	41333.3	41166.7	maf1046	43300	30200	65600	20500	14700	21800	1.14143	-1.28709	0.0606084	FALSE	103000	99300	122000	79400	78500	87400	1.2347	-0.402782	0.025481
301	maf2413	671.2	509	2.895	Gallic acid O-feruloyl-O-hexosyl-O-hexoside	Hydroxycinnamoyl derivatives	Grey	0.0659411	-0.0657032	-0.15251	0.266699	-1.23708	-0.407087	0.944639	maf2413	242333	194667	73766.7	78633.3	75666.7	94500	73933.3	253667	186000	66366.7	94600	32100	71266.7	142300	maf2413	220000	241000	266000	295000	216000	250000	0.258742	0.0659411	0.690493	FALSE	227000	177000	180000	191000	209000	158000	0.271487	-0.0657032	0.714032
302	maf1878	337	163.1	2.88	5-O-p-Coumaroylquinic acid	Hydroxycinnamoyl derivatives	Grey	-0.107009	-1.19948	-0.403188	-0.118232	-1.87594	-1.31679	-0.609155	maf1878	39633.3	62466.7	64666.7	46600	119900	51400	29566.7	36800	27200	48900	42933.3	32666.7	20633.3	19383.3	maf1878	59300	33100	26500	68800	22400	19200	0.264863	-0.107009	0.888084	FALSE	75200	54700	57500	19800	29800	32000	1.27934	-1.19948	0.00901559
303	maf1108	409.24	153.1	8.79333	LysoPA 16:0	Lipids	Grey	-0.274885	1.82961	1.05525	-0.0489615	1.07058	2.89174	1.08448	maf1108	2363.33	1286.67	1349	3196.67	1476	1510	1177.33	1953.33	4573.33	2803.33	3090	3100	11206.7	2496.67	maf1108	2580	1950	2560	1280	2440	2140	0.600179	-0.274885	0.368062	FALSE	1210	1640	1010	5090	5170	3460	1.33069	1.82961	0.00500523
304	maf2049	325	97	0.82	Uridine 5'-monophosphate	Nucleotide and its derivates	Grey	-0.164572	0.21205	1.07159	0.50394	-0.687418	1.77944	0.742046	maf2049	179333	100000	95000	90333.3	159000	52433.3	113400	160000	115833	199667	128100	98733.3	180000	189667	maf2049	118000	228000	192000	111000	210000	159000	0.262114	-0.164572	0.677595	FALSE	91800	90200	118000	144000	87500	116000	0.51616	0.21205	0.443367
305	maf1644	341.1	179	0.84	Galactinol	Nucleotide and its derivates	Grey	1.17781	0.280422	0.422778	-0.140598	-0.45504	-0.915422	1.34664	maf1644	1.28333e+06	2.70333e+06	2.63333e+06	2800000	3.00667e+06	3.53333e+06	2.81667e+06	2.90333e+06	3.28333e+06	3530000	2540000	2.19333e+06	1.87333e+06	7.16333e+06	maf1644	1320000	1300000	1230000	2820000	2980000	2910000	1.32848	1.17781	7.21726e-06	TRUE	2520000	2370000	3220000	3500000	2950000	3400000	0.946432	0.280422	0.136379
306	maf2789	124	78	1.16	Nicotinic acid	Nucleotide and its derivates	Grey	0.0994866	-0.189499	0.373153	-0.725497	-0.105672	-1.0641	-1.62413	maf2789	6.53667e+06	8070000	7.19333e+06	1.18333e+07	6.84333e+06	1.27333e+07	1.54333e+07	7.00333e+06	7.07667e+06	9.31667e+06	7.15667e+06	6360000	6090000	5.00667e+06	maf2789	6070000	6720000	6820000	6660000	7720000	6630000	0.646218	0.0994866	0.337508	FALSE	7040000	9520000	7650000	6670000	6650000	7910000	0.705958	-0.189499	0.309703
307	maf1371	296	134	2.95333	5'-Deoxy-5'-(methylthio)adenosine	Nucleotide and its derivates	Grey	-0.892991	-1.27571	0.631697	-0.70472	-0.96398	-0.171895	-0.21675	maf1371	14720	12800	6243.33	10126.7	13316.7	7330	6380	7926.67	5286.67	9673.33	6213.33	6826.67	6506.67	5490	maf1371	9770	9890	24500	11600	5270	6910	0.792098	-0.892991	0.264952	FALSE	13900	10500	14000	3520	4150	8190	1.20104	-1.27571	0.0156426
308	maf2301	366.2	204.1	0.82	iP7G	Nucleotide and its derivates	Grey	-1.01599	-0.690094	-0.451923	-0.290403	-0.85152	-2.79424	-1.25921	maf2301	12100000	14300000	6.86667e+06	5960000	7380000	15700000	1.55667e+07	5.98333e+06	8.86333e+06	5020000	4.87333e+06	4090000	2.26333e+06	6.50333e+06	maf2301	12600000	12400000	11300000	5630000	6080000	6240000	1.32231	-1.01599	0.000160152	TRUE	14700000	13500000	14700000	8870000	8670000	9050000	1.37873	-0.690094	0.000195629
309	maf1424	175.1	115	2.77	2-Isopropylmalate	Organic acids	Grey	0.511646	2.5487	1.07385	1.20544	2.86835	2.61966	-1.04972	maf1424	59200	43866.7	81866.7	126333	75866.7	105000	71833.3	84400	256667	172333	291333	554000	645333	34700	maf1424	54700	60700	62200	93500	73700	86000	1.21421	0.511646	0.0153716	FALSE	44300	33400	53900	246000	258000	266000	1.37238	2.5487	1.37286e-05
310	maf3339	104.06	68.8	0.79	γ-aminobutyric acid	Organic acids	Grey	1.15786	0.706656	1.86425	0.424348	0.729711	0.0630838	-1.19407	maf3339	5.73667e+06	3.20667e+06	3.43333e+06	5.66333e+06	4.25333e+06	4.99667e+06	12500000	12800000	5.23333e+06	12500000	7600000	7.05333e+06	5220000	5.46333e+06	maf3339	5770000	5820000	5620000	12100000	14800000	11500000	1.3077	1.15786	0.00225478	TRUE	3040000	3290000	3290000	5720000	5030000	4950000	1.35886	0.706656	0.00142404
311	maf0855	117	59	0.753333	D-Erythronolactone	Organic acids	Grey	0.849446	0.511346	0.483647	0.0896827	-0.156897	-1.69011	1.23275	maf0855	42753.3	41766.7	27033.3	25466.7	22966.7	52166.7	22466.7	77033.3	59533.3	37800	27100	20600	16166.7	52800	maf0855	9660	53900	64700	119000	50500	61600	0.699758	0.849446	0.274474	FALSE	56300	18800	50200	51300	53900	73400	0.723213	0.511346	0.259995
312	maf0833	131.079	85	3.52667	2-Hydroxyisocaproic acid	Organic acids	Grey	-1.57549	0.499178	0.0631938	-0.851279	-0.53203	-1.06322	0.31296	maf0833	55633.3	11933.3	17866.7	52800	38800	119733	23666.7	18666.7	16866.7	18666.7	29266.7	26833.3	57300	29400	maf0833	43700	75900	47300	15500	22900	17600	1.24249	-1.57549	0.0238611	TRUE	13300	12500	10000	10100	30100	10400	0.382766	0.499178	0.501873
313	maf0302	161	73	0.783333	4-Hydroxy-2-oxoglutaric acid	Organic acids	Grey	1.0387	-0.0122993	0.464682	-0.497972	-0.447339	-2.27957	3.00848	maf0302	96866.7	196333	98066.7	131667	109400	229333	50866.7	199000	194667	135333	93233.3	80233.3	47233.3	409333	maf0302	132000	86400	72200	194000	184000	219000	1.18749	1.0387	0.00802026	TRUE	167000	223000	199000	204000	171000	209000	0.0330581	-0.0122993	0.937993
314	maf0270	131.042	87	2.14	2-Methylsuccinic acid	Organic acids	Grey	-0.0912184	0.329766	-1.20969	-0.505948	-0.446886	-0.964973	0.579944	maf0270	5930000	3.42667e+06	6.40667e+06	6750000	4580000	7.86667e+06	4480000	5.56667e+06	4.30667e+06	2770000	4.75333e+06	3360000	4030000	6.69667e+06	maf0270	6260000	5810000	5720000	5620000	5470000	5610000	0.981499	-0.0912184	0.104924	FALSE	3520000	3440000	3320000	4130000	4730000	4060000	1.26506	0.329766	0.0162349
315	maf0180	131.04	69	2.05333	ethylmalonate	Organic acids	Grey	-0.300804	0.534796	-1.06887	-0.724004	-0.173366	-0.888217	0.657405	maf0180	44633.3	22433.3	50766.7	57866.7	29733.3	52133.3	36033.3	36233.3	32500	24200	35033.3	26366.7	28166.7	56833.3	maf0180	36200	54300	43400	31700	32300	44700	0.719417	-0.300804	0.281587	FALSE	20200	22700	24400	22400	51000	24100	0.671779	0.534796	0.34192
316	maf1299	131.042	87	2.14	Glutaric acid	Organic acids	Grey	-0.0368786	0.297238	-1.18919	-0.588707	-0.493707	-0.943169	0.581105	maf1299	5.94333e+06	3.49667e+06	6.34667e+06	7.07333e+06	4.54333e+06	7.46667e+06	4.57667e+06	5.79333e+06	4.29667e+06	2.78333e+06	4.70333e+06	3.22667e+06	3.88333e+06	6.84667e+06	maf1299	6150000	5770000	5910000	5790000	5850000	5740000	0.731078	-0.0368786	0.263582	FALSE	3460000	3480000	3550000	4180000	4440000	4270000	1.36487	0.297238	0.000588736
317	maf0520	131.08	85	3.52	(S)-(-)-2-Hydroxyisocaproic acid	Organic acids	Grey	-1.58418	-0.327376	-0.0527382	-1.12193	-0.213033	-1.20848	0.388025	maf0520	367000	95066.7	78933.3	460667	281667	929000	197667	122400	75766.7	76100	211667	243000	402000	258667	maf0520	272000	512000	317000	78200	168000	121000	1.17796	-1.58418	0.035103	TRUE	101000	80200	104000	61100	97300	68900	0.83441	-0.327376	0.220482
318	maf1826	145.06	101	2.67	2-Methylglutaric acid	Organic acids	Grey	-0.574398	-0.467732	-1.36132	-1.24433	-1.34988	-1.73031	-2.29999	maf1826	793667	1.09667e+06	1.03967e+06	1.58333e+06	1520000	1.92333e+06	1.19667e+06	533000	793000	404667	668333	596333	579667	243000	maf1826	800000	826000	755000	559000	515000	525000	1.31145	-0.574398	0.000452243	FALSE	1100000	1080000	1110000	842000	749000	788000	1.35857	-0.467732	0.000431578
319	maf2922	124.03	106	1.17	2-Picolinic acid	Organic acids	Grey	-0.0557682	-0.616807	-1.08699	-2.04076	-0.801454	-2.68168	-1.81205	maf2922	967000	1.18333e+06	1.02533e+06	1.60333e+06	467667	1.70667e+06	2.10333e+06	930333	771667	482667	389667	268333	266000	599000	maf2922	965000	989000	947000	752000	1140000	899000	0.285817	-0.0557682	0.763334	FALSE	1020000	1340000	1190000	744000	721000	850000	1.27076	-0.616807	0.0149547
320	maf0707	144.074	102	1.97333	4-Acetamidobutyric acid	Organic acids	Grey	-0.360723	-0.940341	-1.07769	-1.91007	-1.02336	-1.31584	-0.912965	maf0707	223000	276333	337000	492333	332000	315333	119000	173667	144000	159667	131000	163333	126667	63200	maf0707	248000	228000	193000	185000	172000	164000	1.11491	-0.360723	0.0455365	FALSE	268000	286000	275000	154000	148000	130000	1.37152	-0.940341	0.000119834
321	maf0146	145.058	101	2.67	Adipic acid	Organic acids	Grey	-0.548404	-0.326215	-1.30958	-1.28574	-1.26966	-1.70266	-2.22805	maf0146	928667	1.12333e+06	1.16333e+06	1870000	1.71667e+06	2170000	1.36333e+06	635000	896000	469333	767000	712000	666667	291000	maf0146	868000	952000	966000	624000	633000	648000	1.30794	-0.548404	0.000727138	FALSE	1100000	1110000	1160000	856000	932000	900000	1.34685	-0.326215	0.00139415
322	maf1791	221.1	206	4.29	Dehydrovomifoliol	Others	Grey	0.692837	1.27974	0.224441	1.75279	1.88136	-0.10986	-0.278194	maf1791	64400	54366.7	83766.7	60433.3	48133.3	96833.3	57400	104100	132000	97866.7	203667	177333	89733.3	47333.3	maf1791	69200	55100	68900	105000	109000	98300	1.26406	0.692837	0.00209203	FALSE	60300	55800	47000	157000	119000	120000	1.3455	1.27974	0.00406154
323	maf1088	137	93	4.17	Salicylic acid (SA)	Others	Grey	0.309662	0.0812398	-0.934832	0.493469	0.209218	0.442563	-5.43598	maf1088	984333	1.09333e+06	1.93333e+06	826333	497667	203333	4710000	1220000	1.15667e+06	1.01133e+06	1.16333e+06	575333	276333	108800	maf1088	938000	755000	1260000	1170000	1160000	1330000	0.809544	0.309662	0.20903	FALSE	1120000	1020000	1140000	1040000	1310000	1120000	0.448009	0.0812398	0.512669
324	maf1266	179.157	87	0.746667	Inositol	Others	Grey	1.20249	0.240173	0.300748	-0.287003	-0.55486	-1.59148	1.05429	maf1266	4.41333e+06	6.64333e+06	4300000	5.54333e+06	6.08667e+06	6660000	3.34667e+06	1.01567e+07	7.84667e+06	5.29667e+06	4.54333e+06	4.14333e+06	2210000	6950000	maf1266	4590000	4330000	4320000	10500000	10400000	9570000	1.32708	1.20249	4.85096e-05	TRUE	7020000	6610000	6300000	8110000	7920000	7510000	1.26289	0.240173	0.0116988
325	maf3309	343.1	240.7	6.62	Cocamidopropyl betaine	Others	Grey	-0.30569	1.17517	0.445108	-0.140863	-0.673956	0.321198	-0.0966821	maf3309	1.18533e+06	865000	1092000	1.57667e+06	1.86667e+06	659000	781667	959000	1.95333e+06	1.48667e+06	1430000	1170000	823333	731000	maf3309	886000	1570000	1100000	1200000	903000	774000	0.567358	-0.30569	0.395735	FALSE	852000	801000	942000	2030000	1970000	1860000	1.37749	1.17517	7.28861e-05
326	maf2559	204.1	186	5.045	3-Indolebutyric acid	Others	Grey	-1.14689	-0.439556	0.375305	-2.12061	0.50211	-1.76972	-0.360511	maf2559	153233	108133	152467	397333	166633	227667	300000	69200	79733.3	197767	91366.7	236000	66766.7	233667	maf2559	173000	97700	189000	52200	83600	71800	1.11946	-1.14689	0.0469179	TRUE	76400	135000	113000	63000	77500	98700	0.792721	-0.439556	0.228409
327	maf3052	144.1	113.2	2.655	4-Methyl-5-thiazoleethanol	Others	Grey	1.0219	-0.429044	-0.227952	-0.102163	-0.617311	0.178216	-0.405293	maf3052	207000	276000	346667	248667	451000	276333	360667	420333	205000	296000	231667	294000	312667	272333	maf3052	161000	197000	263000	506000	343000	412000	1.19285	1.0219	0.0188239	TRUE	270000	259000	299000	260000	185000	170000	1.04713	-0.429044	0.0790145
328	maf3220	595.2	415	3.585	Isovitexin 7-O-glucoside (Saponarin)	Others	Grey	-1.22655	-2.14684	-2.42807	-3.42483	-3.75502	-2.61719	-2.42676	maf3220	73400	71300	76833.3	158333	168000	172000	122233	31366.7	16100	14276.7	14743.3	12443.3	28033.3	22733.3	maf3220	54800	102000	63400	23600	34500	36000	1.16483	-1.22655	0.0489859	TRUE	74400	65000	74500	12100	26000	10200	1.30604	-2.14684	0.000723476
329	maf1176	136	92	2.45333	4-aminobenzoic acid	Phenolic acids	Grey	1.90553	0.776411	0.252259	-0.17392	0.10173	-0.077008	1.73185	maf1176	7073.33	10390	12543.3	9040	11680	8593.33	6593.33	26500	17796.7	14940	8013.33	12533.3	8146.67	21900	maf1176	7900	10500	2820	24000	34200	21300	1.14332	1.90553	0.0127567	TRUE	11000	6570	13600	30900	12900	9590	0.668045	0.776411	0.345483
330	maf1748	460.1	117.9	0.823333	Anthranilate O-hexosyl-O-hexoside	Phenolic acids	Grey	2.04676	0.657554	-0.073657	-0.077328	0.179076	-0.57885	0.777792	maf1748	1720000	5.57667e+06	1.47333e+07	19800000	1.51333e+07	1.45233e+07	8710000	7.10667e+06	8.79667e+06	14000000	1.87667e+07	1.71333e+07	9.72333e+06	1.49333e+07	maf1748	1780000	1470000	1910000	7550000	5100000	8670000	1.29099	2.04676	0.00712398	TRUE	4460000	6470000	5800000	6900000	10500000	8990000	1.12093	0.657554	0.0549572
331	maf0277	315.1	153	1.85667	2,5-dihydroxy benzoic acid O-hexside	Phenolic acids	Grey	0.577073	-0.311656	1.1765	-1.67849	-1.2962	-2.13844	0.0593929	maf0277	1039000	921333	535333	1.82667e+06	1760000	1.84333e+06	2.69667e+06	1550000	742333	1210000	570667	716667	418667	2810000	maf0277	1080000	1170000	867000	1620000	1560000	1470000	1.20625	0.577073	0.00689846	FALSE	875000	1040000	849000	803000	834000	590000	0.921289	-0.311656	0.139509
332	maf1275	183.037	124	3.16667	Methyl gallate	Phenolic acids	Grey	2.79179	-0.466858	1.64038	-0.0872267	-6.86293	-0.17531	2.12147	maf1275	56366.7	211000	58166.7	63633.3	1.12325e+07	34666.7	10226.7	390333	152667	181333	59900	96500	30700	44500	maf1275	42200	81100	45800	374000	379000	418000	1.30326	2.79179	5.704e-05	TRUE	223000	186000	224000	113000	201000	144000	0.976884	-0.466858	0.111381
333	maf1065	331	313.1	1.94667	Gallic acid O-Hexoside	Phenolic acids	Grey	-1.61125	-1.26368	-0.996247	-0.469431	-1.56951	-0.915126	0.157541	maf1065	443000	445000	230333	136333	238333	190333	268667	145000	185333	115467	98466.7	80300	100933	299667	maf1065	416000	491000	422000	141000	137000	157000	1.3228	-1.61125	0.000276112	TRUE	555000	284000	496000	195000	170000	191000	1.24139	-1.26368	0.0347842
334	maf0699	359.1	182.1	2.33	Syringic acid O-glucoside	Phenolic acids	Grey	-0.672354	-0.811701	0.240474	-0.243381	-0.82944	-1.24374	-0.717304	maf0699	4.19667e+06	4710000	4.15333e+06	5.34667e+06	5.04667e+06	6.88333e+06	7.20667e+06	2.63333e+06	2.68333e+06	4.90667e+06	4.51667e+06	2840000	2.90667e+06	4.38333e+06	maf0699	4490000	4150000	3950000	2830000	2530000	2540000	1.30102	-0.672354	0.00109223	FALSE	4670000	4840000	4620000	2620000	2710000	2720000	1.38709	-0.811701	1.04496e-05
335	maf2333	445.3	341.3	10.78	Menaquinone (K2)	Vitamins	Grey	0.362059	-0.0945834	0.35675	-1.03405	-0.142484	0.249705	0.164924	maf2333	522333	609333	570333	857333	570667	640333	481667	671333	570667	730333	418667	517000	761333	540000	maf2333	512000	466000	589000	496000	748000	770000	0.800052	0.362059	0.191628	FALSE	669000	357000	802000	568000	636000	508000	0.0447363	-0.0945834	0.79171
[truncated: 51 more columns]

## Sheet: TableS3
Table. S3 Differentially expressed genes identified between SC9 and SC205 during tuberous root development.
Gene_ID	SC205_S1	SC205_S2	SC205_S3	SC205_S4	SC205_S5	SC205_S6	SC205_S7	SC9_S1	SC9_S2	SC9_S3	SC9_S4	SC9_S5	SC9_S6	SC9_S7	S1_updn	S2_updn	S3_updn	S4_updn	S5_updn	S6_updn	S7_updn	Mapman_annotation	Arabidopsis_homolog	Tair10_short_description	Tair10_function_summary	Gene_ID	SC205_S1_rep1	SC205_S1_rep2	SC205_S1_rep3	SC205_S2_rep1	SC205_S2_rep2	SC205_S2_rep3	SC205_S3_rep1	SC205_S3_rep2	SC205_S3_rep3	SC205_S4_rep1	SC205_S4_rep2	SC205_S4_rep3	SC205_S5_rep1	SC205_S5_rep2	SC205_S5_rep3	SC205_S6_rep1	SC205_S6_rep2	SC205_S6_rep3	SC205_S7_rep1	SC205_S7_rep2	SC205_S7_rep3	SC9_S1_rep1	SC9_S1_rep2
Manes.01G043700	26.69	19.11	10.9	8.2	7.38	8.67	8.86	13.31	11.26	5.7	10.34	5.63	7.01	4.73	S1_dn	NA	NA	NA	NA	NA	NA	secondary metabolism.phenylpropanoids.lignin biosynthesis.COMT	AT5G54160	O-methyltransferase 1	A caffeic acid/5-hydroxyferulic acid O-methyltransferase. Interacts with 14-4-3 proteins in yeast 2 hybrid assay. AtOMT1 (At5g54160) encodes a flavonol 3鈥?O-methyltransferase that is highly active towards quercetin and myricetin. The substrate specificity identifies the enzyme as flavonol 3鈥?methyltransferase which replaces the former annotation of the gene to encode a caffeic acid/5-hydroxyferul…	Manes.01G043700	29.93	25.94	24.19	20.43	18.33	18.58	10.69	9.14	12.88	8.9	8.42	7.27	7.24	6.82	8.09	8.36	8.77	8.87	10.12	6.34	10.12	14.23	13.26
Manes.01G102500	1.96	1.5	3.88	28.48	2.34	2.92	3.93	0.69	2.8	3.37	39.11	4.09	4.53	3.75	S1_dn	NA	NA	NA	NA	NA	NA	signalling.receptor kinases.Catharanthus roseus-like RLK1	AT3G51550	Malectin/receptor-like protein kinase family protein	Encodes a synergid-expressed, plasma-membrane localized receptor-like kinase that accumulates asymetrically in the synergid membrnane at the filiform apparatus and mediates male-female gametophyte interactions during pollen tube reception. Also involved in powdery mildew infection.	Manes.01G102500	1.96	2.58	1.33	1.33	1.5	1.67	3.08	5.02	3.54	30.8	24.87	29.77	2.75	2.63	1.65	2.31	3.36	3.1	3.94	3.93	3.91	0.59	0.82
Manes.01G162300	19.77	25.98	24.73	12.63	13.99	9.03	6.19	8.83	16.72	21.83	8.63	13.49	8.19	4.53	S1_dn	NA	NA	NA	NA	NA	NA	major CHO metabolism.degradation.starch.D enzyme	AT5G01260	Carbohydrate-binding-like fold		Manes.01G162300	19.77	18.88	20.66	24.7	26.39	26.86	27.03	23.72	23.43	13.36	13.29	11.25	13.36	14.9	13.71	8.43	8.84	9.82	6.72	6.25	5.59	8.68	7.87
Manes.01G256200	182.5	125.09	98.14	61.92	78.69	105.97	75.7	65.78	79.57	62.34	67.38	124.86	71.7	96.55	S1_dn	NA	NA	NA	NA	NA	NA	protein.postranslational modification.kinase.receptor like cytoplasmatic kinase IX	AT2G45910	U-box domain-containing protein kinase family protein		Manes.01G256200	190.96	174.71	181.84	125.78	123.98	125.5	99.97	97.13	97.31	62.41	59.71	63.65	75.22	82.44	78.42	104.17	105.32	108.42	71.36	78.03	77.71	67.52	63.77
Manes.02G036900	17.55	9.83	7.5	4.28	5.47	4.36	2.85	8.03	6.51	7.12	3.35	6.86	5	3.42	S1_dn	NA	NA	NA	NA	NA	NA	not assigned.unknown	AT4G22560			Manes.02G036900	16.4	18.31	17.93	9.28	11.23	8.99	7.81	7.63	7.07	4.23	2.94	5.66	6.3	5.45	4.66	3.33	3.51	6.25	1.97	3.57	3.02	6.89	8.85
Manes.02G052100	8.26	6.33	6.13	4.72	5.45	5.6	4.82	3.55	4.03	3.51	2.84	2.86	4.12	3.93	S1_dn	NA	NA	NA	NA	NA	NA	signalling.calcium	AT3G29310	calmodulin-binding protein-related		Manes.02G052100	7.53	8.95	8.3	6.06	7.09	5.84	6.17	5.81	6.41	4.23	4.63	5.31	5.87	4.32	6.17	5.78	6.43	4.58	4.3	4.73	5.42	3.75	3.69
Manes.02G070600	4.18	4.16	2.48	4.85	4.21	4.42	10.73	1.91	2.14	1.51	2.87	3.32	2.51	7.56	S1_dn	NA	NA	NA	NA	NA	NA	signalling.receptor kinases.wheat LRK10 like	AT5G38210	Protein kinase family protein		Manes.02G070600	5.2	3.1	4.24	5.17	4.14	3.16	2.36	2.42	2.67	5.18	4.56	4.82	3.68	4.01	4.94	4.62	3.87	4.76	8.68	12.32	11.19	1.39	2.26
Manes.02G080700	14.98	59.51	46.1	17.96	51.46	38.59	63.99	6.59	36.16	76.04	11.88	38.26	22.45	49.14	S1_dn	NA	NA	NA	NA	NA	NA	RNA.regulation of transcription.MYB-related transcription factor family	AT5G17300	Homeodomain-like superfamily protein	Myb-like transcription factor that regulates hypocotyl growth by regulating free auxin levels in a time-of-day specific manner.	Manes.02G080700	14.14	15.96	14.85	59.58	59.76	59.2	43.36	52.95	41.98	17.23	17.84	18.8	49	54.39	51	39.24	36.47	40.07	65.81	62.14	64.03	7.57	5.65
Manes.02G211600	24.68	20.39	22.26	16.95	18.4	17.67	29.56	11.97	16.12	15.59	11.89	10.58	9.61	20.34	S1_dn	NA	NA	NA	NA	NA	NA	protein.degradation	AT1G06900	Insulinase (Peptidase family M16) family protein		Manes.02G211600	25.28	23.65	25.12	18.12	21.6	21.44	20.2	23.3	23.29	17.3	14.6	18.94	18.17	17.96	19.06	17.82	16.15	19.05	30.35	28.93	29.4	12	12.37
Manes.02G220500	23.49	21.77	22	14.95	17.05	22.69	20.84	11.29	15.11	16.49	10.74	11.16	12.6	12.66	S1_dn	NA	NA	NA	NA	NA	NA	not assigned.unknown	AT1G34350			Manes.02G220500	23.56	23.93	22.98	21.96	22.57	20.79	22.43	22.21	21.36	12.55	16.37	15.93	17.29	16.65	17.21	22.51	23.83	21.73	18.26	24.73	19.54	11.5	11.6
Manes.03G038800	857.88	660.74	803.58	503.39	756.74	536.12	433.47	418.35	433.81	453.19	285.3	452.27	499.6	310.67	S1_dn	NA	NA	NA	NA	NA	NA	protein.synthesis.ribosomal protein.eukaryotic.40S subunit.S3	AT5G35530	Ribosomal protein S3 family protein		Manes.03G038800	838.44	860.6	874.6	681.39	647.49	653.33	792.41	817.83	800.51	503.62	507.23	499.31	774.54	749.01	746.68	549.91	531.72	526.73	421.17	428.62	450.61	409.48	421.86
Manes.03G178400	1.78	1.15	1.57	1.2	1.75	2.21	2.47	0.86	1.49	1.51	0.88	1.19	1.37	2.34	S1_dn	NA	NA	NA	NA	NA	NA	not assigned.unknown	no hits			Manes.03G178400	1.47	1.78	2.09	1.29	1.45	0.71	1.31	1.39	2	1.53	1.31	0.77	2.12	1.75	1.37	2.65	1.97	2.02	1.7	3.48	2.22	1.23	0.77
Manes.04G088600	149.29	117.94	95.78	53.74	68.47	65.56	77.67	72.86	67.78	51.95	37.71	53.78	48.43	40.51	S1_dn	NA	NA	NA	NA	NA	NA	not assigned.unknown	AT2G31490			Manes.04G088600	141.2	156.35	150.33	132.08	115.06	106.67	93.67	91.14	102.52	57.15	51.67	52.4	66.98	71.11	67.32	61.2	67.61	67.87	78.79	74.64	79.57	72.66	77.45
Manes.04G089100	30.03	21.51	14.65	9.81	11.26	8.28	16.06	7.95	12.13	12.47	12.26	10.07	12.36	15.06	S1_dn	NA	NA	NA	NA	NA	NA	secondary metabolism.flavonoids.isoflavones.isoflavone reductase	AT4G39230	NmrA-like negative transcriptional regulator family protein	encodes a protein whose sequence is similar to phenylcoumaran benzylic ether reductase (PCBER), which catalyzes NADPH-dependent reduction of 8-5 linked lignans such as dehydrodiconiferyl alcohol to give isodihydrodehydrodiconiferyl alcohol.	Manes.04G089100	32.44	29.44	28.2	22.36	20.37	21.8	14.82	15.37	13.75	9.27	11.28	8.87	12.05	10.14	11.59	8.09	7.16	9.59	15.85	15.36	16.96	8.91	8.29
Manes.04G115600	5.71	4.92	9.96	24.03	14.32	9.63	10.97	2.78	4.22	12.28	27.7	14.82	7.65	12.49	S1_dn	NA	NA	NA	NA	NA	NA	stress.biotic	AT5G63020	Disease resistance protein (CC-NBS-LRR class) family		Manes.04G115600	6.24	5.85	5.05	6.01	3.82	4.94	10.23	9.56	10.08	23.14	25.26	23.69	14.48	14.21	14.26	9.72	9.94	9.23	11.28	9.11	12.52	3.09	2.15
Manes.04G127200	21.19	14.86	14.38	19.2	16.31	12.12	12.13	8.44	8.05	9.17	11.52	10.77	22.51	7.82	S1_dn	NA	NA	NA	NA	NA	NA	protein.postranslational modification	AT1G52290	Protein kinase superfamily protein	Encodes a member of the proline-rich extensin-like receptor kinase (PERK) family. This family consists of 15 predicted receptor kinases (PMID: 15653807).	Manes.04G127200	20.75	22.04	20.77	14.85	15.96	13.76	13.91	14.95	14.28	19.12	18.92	19.56	16.04	17.4	15.49	12.04	12.72	11.61	11.01	13.93	11.46	8.78	8.31
Manes.05G015700	1.37	0	0	0	0	0	0	0.26	0	0	0	0	0	0	S1_dn	NA	NA	NA	NA	NA	NA	PS.lightreaction.photosystem I.PSI polypeptide subunits	AT2G46820	photosystem I P subunit	Encodes the P subunit of Photosystem I. About 25% of the TMP14 pool appeared to be phosphorylated, and this ratio is not affected by light. Contains seven phosphorylation sites on threonine residue and chloroplast targeting signal. Located in the proximity of PSI-L, -H and -O subunits.	Manes.05G015700	1.59	1.72	0.81	0	0	0	0	0	0	0	0	0	0	0	0	0	0	0	0	0	0	0.43	0.12
Manes.05G031200	38.71	46.84	65.73	89.97	44.57	50.69	80.14	18.91	27.24	43.25	54.19	52.74	30.87	46.84	S1_dn	NA	NA	NA	NA	NA	NA	signalling.MAP kinases	AT4G01370	MAP kinase 4	Encodes a nuclear and cytoplasmically localized MAP kinase involved in mediating responses to pathogens. Its substrates include MKS1 and probably MAP65-1.The MAP65-1 interaction is involved in mediating cortical microtuble organization. Required for male-specific meiotic cytokinesis.	Manes.05G031200	39.17	39.89	37.08	46.95	46.11	47.47	66.32	65.12	65.74	89.27	87.36	93.28	47.44	40.06	46.2	52.84	51.24	47.99	84.61	77.49	78.33	19.05	19.7
Manes.06G090700	7.4	5.44	5.98	6.3	7.28	6.57	5.8	3.32	5.78	5.17	6.35	4.91	8.57	4.25	S1_dn	NA	NA	NA	NA	NA	NA	not assigned.no ontology	AT1G18720	Protein of unknown function (DUF962)		Manes.06G090700	6.79	7.98	7.43	5.45	6.4	4.47	6.36	6.23	5.34	7.37	5.95	5.59	8.11	6.95	6.79	7.14	5.85	6.73	7.7	5.27	4.44	3.18	3.5
Manes.06G099100	720.64	424.95	328.06	186.36	285.58	197.58	248.55	328.52	215.18	261.71	152.64	236.37	262.85	175.01	S1_dn	NA	NA	NA	NA	NA	NA	RNA.regulation of transcription.MYB-related transcription factor family	AT1G74840	Homeodomain-like superfamily protein		Manes.06G099100	716.88	731.11	713.94	442.86	414.35	417.64	325.1	343.8	315.29	184.73	193.25	181.11	280.9	284.49	291.35	203.66	189.15	199.93	235.83	250.42	259.41	330.48	323.71
Manes.07G009500	5.18	3.06	1.64	6.96	1.98	2.11	1.04	2.5	2.26	1.68	4.32	2.26	1.97	0.63	S1_dn	NA	NA	NA	NA	NA	NA	stress.biotic.PR-proteins	AT3G14470	NB-ARC domain-containing disease resistance protein		Manes.07G009500	5.14	5.11	5.28	3.19	2.47	3.51	2.03	1.03	1.87	7.81	8.03	5.03	2.18	1.44	2.33	2.72	2.05	1.55	0.45	0.45	2.22	2.57	2.31
Manes.07G104600	1.42	0	0	0	0	0	0	0.4	0	0	0	0	0	0	S1_dn	NA	NA	NA	NA	NA	NA	PS.lightreaction.photosystem I.LHC-I	AT3G54890	photosystem I light harvesting complex gene 1	Encodes a component of the light harvesting complex associated with photosystem I.	Manes.07G104600	1.77	1.03	1.45	0	0	0	0	0	0	0	0	0	0	0	0	0	0	0	0	0	0	0.48	0.44
Manes.07G108200	2.37	3.22	7.46	10.96	3.89	4.2	1.78	1	3.29	5.27	19.12	4.08	2.55	3.43	S1_dn	NA	NA	NA	NA	NA	NA	protein.postranslational modification.kinase.receptor like cytoplasmatic kinase VII	AT1G07570	Protein kinase superfamily protein	Protein kinase capable of phosphorylating tyrosine, serine, and threonine residues	Manes.07G108200	2.08	2.35	2.67	3.19	3.92	2.56	7.28	7.5	7.61	12.85	9.89	10.13	3.68	3.94	4.04	4.76	4.46	3.39	1.61	1.43	2.31	1.25	0.56
Manes.07G134600	300.99	208.94	200.77	333.89	385.84	305.76	340	147.12	131.09	203.31	194.94	239.66	262.39	299.71	S1_dn	NA	NA	NA	NA	NA	NA	metal handling.binding, chelation and storage	AT3G11050	ferritin 2		Manes.07G134600	298.37	301.73	302.87	222.58	201.21	203.04	199.87	200.13	202.3	338.38	330.28	333.01	394.14	389.02	374.37	304.02	303.61	309.66	335.93	350.51	333.56	151.25	147.92
Manes.08G001300	110.82	26.33	29.55	21.84	20.88	18.51	7.82	25.44	22.72	22.94	36.36	24.5	33.35	4.25	S1_dn	NA	NA	NA	NA	NA	NA	misc.glutathione S transferases	AT5G02790	Glutathione S-transferase family protein		Manes.08G001300	108.82	109.63	114.01	28.42	25.21	25.37	30.17	24.99	33.5	22.19	18.61	24.73	19.48	21.85	21.32	19.24	19.51	16.79	7.7	8.21	7.55	28.1	24.56
Manes.10G007200	59.84	47.74	31.42	32.41	24.44	29.69	47.18	29.49	30.56	33.55	35.96	22.43	16.88	32.28	S1_dn	NA	NA	NA	NA	NA	NA	not assigned.unknown	AT3G56140	Protein of unknown function (DUF399 and DUF3411)		Manes.10G007200	61.63	58.43	59.47	49.29	46.27	47.65	29.39	32.56	32.3	33.79	30.12	33.33	21.66	26.1	25.57	27	31.72	30.36	47.72	44.28	49.55	30.92	29.01
Manes.11G049100	29.38	22.23	25.28	15.43	7.72	8.3	4.49	13.68	16.77	17.79	10.51	11.77	8.39	3.77	S1_dn	NA	NA	NA	NA	NA	NA	DNA.synthesis/chromatin structure.histone.core.H2A	AT1G52740	histone H2A protein 9	Encodes HTA9, a histone H2A protein. Loss of all H2A.Z (triple mutant with HTA8 and HTA11) results in a reduction in DNA methylation of transposons but not that of genes. Loss of H2A.Z causes misregulation of many genes involved in the response to developmental and environmental cues, and that these genes tend to have high levels of gene-body H2A.Z.	Manes.11G049100	28.77	31.4	27.97	24.1	22.63	19.95	22.57	27.78	25.5	16.71	13.59	16	7.8	7.26	8.09	9.38	7.6	7.92	4.39	3.66	5.42	12.03	13.31
Manes.11G056000	2.45	2.35	1.62	0.97	1.58	1.84	0.89	1.07	2.04	0.97	0.63	1.13	1.12	1.17	S1_dn	NA	NA	NA	NA	NA	NA	not assigned.unknown	no hits			Manes.11G056000	2.39	2.7	2.26	2.14	2.47	2.44	1.12	1.33	2.4	1.17	0.62	1.12	1.19	2.19	1.37	2.11	1.39	2.02	0.72	0.54	1.42	0.93	1.14
Manes.13G153100	50.72	39.76	28.36	22.39	26.98	19.48	12.1	20.28	22.18	18.18	17.84	21.09	22.14	9.56	S1_dn	NA	NA	NA	NA	NA	NA	signalling.calcium	AT1G35670	calcium-dependent protein kinase 2	Encodes a Ca(2+)-dependent, calmodulin-independent protein kinase that is rapidly induced by drought and high-salt stress but not by low-temperature stress or heat stress. Positive regulator of ABA signaling. Phosphorylates ABA responsive transcription factors ABF1 and ABF4.	Manes.13G153100	53.92	48.27	49.96	39.6	37.62	42.05	28.93	26.99	29.17	22.85	23.02	21.31	26.28	29.23	25.43	18.36	19.3	20.78	12.71	9.82	13.77	21.03	19.86
Manes.14G009500	17.53	24.03	23.32	12.9	15.68	19.56	26.88	8.73	14.43	29.06	11.12	12.3	12.9	22.89	S1_dn	NA	NA	NA	NA	NA	NA	RNA.regulation of transcription.CCAAT box binding factor family, HAP5	AT1G56170	nuclear factor Y, subunit C2	Encodes a protein with similarity to a subunit of the CCAAT promoter motif binding complex of yeast.One of two members of this class (HAP5B) and expressed in vegetative and reproductive tissues	Manes.14G009500	17.81	17.91	16.88	24.58	23.86	23.65	25.06	21.67	23.23	11.39	13.67	13.63	17.73	14.02	15.29	21.69	17.83	19.17	30.71	23.3	26.64	8.21	10.41
Manes.14G154300	45.69	40.77	40.17	31.63	18.97	12.75	16.18	22.3	26.9	24.55	22.37	19.75	16.91	14.94	S1_dn	NA	NA	NA	NA	NA	NA	not assigned.unknown	AT5G57410	Afadin/alpha-actinin-binding protein		Manes.14G154300	41.31	51.43	44.33	39.92	42.73	39.67	42.38	36.43	41.71	31.09	30.97	32.84	18.91	19.84	18.17	12.58	11.99	13.69	16.3	15.36	16.87	21.21	22.62
Manes.14G166500	1.88	0	0	0	0	0	0	0.41	0	0	0	0	0	0	S1_dn	NA	NA	NA	NA	NA	NA	lipid metabolism.lipid transfer proteins etc	AT5G59320	lipid transfer protein 3	Predicted to encode a PR (pathogenesis-related) protein. Belongs to the lipid transfer protein (PR-14) family with the following members: At2g38540/LTP1, At2g38530/LTP2, At5g59320/LTP3, At5g59310/LTP4, At3g51600/LTP5, At3g08770/LTP6, At2g15050/LTP7, At2g18370/LTP8, At2g15325/LTP9, At5g01870/LTP10, At4g33355/LTP11, At3g51590/LTP12, At5g44265/LTP13, At5g62065/LTP14, At4g08530/LTP15.	Manes.14G166500	2.14	1.89	1.62	0	0	0	0	0	0	0	0	0	0	0	0	0	0	0	0	0	0	0.59	0.37
Manes.15G098900	40.98	38.99	25.35	20.6	12.48	13.61	19.03	17.55	35.03	17.21	18.48	13.85	18.62	10.22	S1_dn	NA	NA	NA	NA	NA	NA	cell wall.precursor synthesis.RHM	AT1G78570	rhamnose biosynthesis 1	Encodes a UDP-L-Rhamnose synthase involved in the biosynthesis of rhamnose, a major monosaccharide component of pectin. Catalyzes the conversion of UDP-D-Glc to UDP-L-Rha. The dehydrogenase domain of RHM1 was shown to catalyze the conversion of UDP-D-Glc to the reaction intermediate UDP-4-keto-6-deoxy-D-Glc using recombinant protein assay but the activity of the full-length protein was not determ…	Manes.15G098900	44.68	38.17	40.09	38.15	38.96	39.85	24.27	26.69	25.1	21.39	17.69	22.71	13.05	12.46	11.93	14.14	12.64	14.05	18.44	19.02	19.63	18.05	17.2
Manes.15G181500	93.55	64.81	62.57	45.28	56.62	38.42	41.69	38.56	44.32	40.65	27.19	48.09	26.34	23.95	S1_dn	NA	NA	NA	NA	NA	NA	protein.synthesis.ribosomal protein.eukaryotic.40S subunit.SA	AT1G72370	40s ribosomal protein SA	acidic protein associated to 40S ribosomal subunit of ribosomes. Involved in polysome formation during active protein synthesis. Expressed in actively growing tissue.	Manes.15G181500	90.28	94.3	96.08	68.38	62.5	63.55	61.99	65.18	60.54	44.82	46.65	44.37	57.43	59.84	52.58	39.58	38.3	37.39	41.63	44.82	38.63	38.42	37.07
Manes.16G028900	30.62	33.39	26.37	18.67	17.69	16.11	19.48	15.22	21.98	20.87	24.26	27.37	13.9	21.7	S1_dn	NA	NA	NA	NA	NA	NA	not assigned.no ontology	AT1G28280	VQ motif-containing protein		Manes.16G028900	31.89	29.5	30.46	32.05	34.88	33.24	28.14	24.27	26.7	18.83	19.93	17.26	17.23	17.4	18.44	15.57	14.84	17.92	20.68	18.12	19.63	15.3	15.24
Manes.17G022500	42.27	33.98	25.7	32.98	30.31	30.04	19.99	20.4	26.66	17.81	24.62	15.69	22.86	20.67	S1_dn	NA	NA	NA	NA	NA	NA	transport.p- and v-ATPases.H+-transporting two-sector ATPase	AT3G28715	ATPase, V0/A0 complex, subunit C/D		Manes.17G022500	42.23	44.25	40.32	29.71	33.21	39.01	25.65	22.27	29.17	36.13	30.74	32.07	25.28	28.29	37.36	32.1	29.02	29	24.8	15.27	19.89	20.57	17.88
Manes.17G116800	2.7	0	0	0	0	0	0	0.33	0	0	0	0	0	0	S1_dn	NA	NA	NA	NA	NA	NA	TCA / org transformation.carbonic anhydrases	AT1G70410	beta carbonic anhydrase 4	Encodes a putative beta-carbonic anhydrase betaCA4. Together with betaCA1 (At3g01500) regulates CO2-controlled stomatal movements in guard cells.	Manes.17G116800	3.55	2.41	2.15	0	0	0	0	0	0	0	0	0	0	0	0	0	0	0	0	0	0	0.27	0.26
Manes.S033600	15.02	15.26	20.54	13.78	3.78	4.38	5.38	7.18	13.39	15.62	11.64	5.53	3.33	4.62	S1_dn	NA	NA	NA	NA	NA	NA	misc.beta 1,3 glucan hydrolases	AT3G58100	plasmodesmata callose-binding protein 5	Encodes a member of the X8-GPI family of proteins. It localizes to the plasmodesmata and is predicted to bind callose.	Manes.S033600	14.08	15.67	15.32	16.39	15.1	14.29	19.61	21.85	20.16	12.99	14.52	13.83	3.87	2.88	4.59	4.69	4.09	4.35	5.46	5.54	5.15	7.66	6.65
Manes.S040300	3.41	3.21	2.94	6.31	2.66	2.27	2.82	1.44	1.68	2.69	7.29	2.71	1.61	1.55	S1_dn	NA	NA	NA	NA	NA	NA	protein.postranslational modification	AT1G61390	S-locus lectin protein kinase family protein		Manes.S040300	3.67	3.79	2.78	3.03	2.9	3.69	3.21	3.27	2.34	7.59	6.72	4.61	3.18	2.82	1.99	1.09	3.65	2.08	2.6	2.23	3.64	1.68	1.03
Manes.S050300	5.1	5.6	5.19	4.86	4.61	4.97	5.21	2.01	3.25	3.29	2.79	2.33	3.56	3.53	S1_dn	NA	NA	NA	NA	NA	NA	protein.degradation.ubiquitin.E3.SCF.FBOX	AT3G06240	F-box family protein		Manes.S050300	5.94	4.82	4.53	5.57	5.11	6.13	4.99	3.57	7.01	4.31	6.64	3.63	5.37	4.63	3.84	4.9	5.48	4.52	6.36	3.84	5.42	1.71	1.59
Manes.02G206100	7.55	8.41	5	3.12	3.6	2.38	3.33	3.77	2.5	2.77	3.45	2.15	2.3	3.24	S1_dn	S2_dn	NA	NA	NA	NA	NA	stress.biotic	AT2G20142	Toll-Interleukin-Resistance (TIR) domain family protein		Manes.02G206100	5.39	8.32	8.94	7.87	7.58	9.77	4.85	5.02	5.14	4.31	3.09	1.96	2.68	4.07	4.04	3.26	1.61	2.26	3.31	3.75	2.93	3.82	4.01
Manes.03G055000	33.96	37.45	20.69	7.58	15.52	11.45	12.94	16.33	14.97	24.29	6.91	19.14	9.22	17.74	S1_dn	S2_dn	NA	NA	NA	NA	NA	protein.degradation.ubiquitin.E3.RING	AT5G20885	RING/U-box superfamily protein		Manes.03G055000	37.09	33.12	31.68	37.06	38.96	36.33	22.89	18.88	20.29	8.9	6.72	7.13	17.98	13.02	15.56	10.81	10.74	12.8	12.36	12.86	13.59	15.82	16.64
Manes.03G174600	5.1	4.69	4.53	3.66	1.84	1.25	2.35	2.18	2.11	3.15	2.68	2.49	1.27	1.24	S1_dn	S2_dn	NA	NA	NA	NA	NA	not assigned.unknown	no hits			Manes.03G174600	4.84	4.82	5.63	4.72	4.41	4.94	4.26	4.78	4.54	3.36	4.56	3.07	1.81	2	1.71	1.29	1.32	1.13	2.69	3.48	0.89	2.27	2.54
Manes.03G191000	575.94	448.6	273.24	331.13	289.55	271.55	499.25	241.75	204.41	316.25	178.2	251.84	158.95	305.68	S1_dn	S2_dn	NA	NA	NA	NA	NA	major CHO metabolism.degradation.starch.starch cleavage.beta amylase	AT5G18670	beta-amylase 3	putative beta-amylase BMY3 (BMY3)	Manes.03G191000	582.48	569.71	575.62	462.4	429.67	453.74	276.56	281.34	261.83	321.81	333.6	337.97	287.77	284.81	296.08	280.16	258.66	275.84	493.6	503.62	500.52	244.96	229.59
Manes.04G038500	59.89	54.78	33.2	16.9	29.65	29.03	15.73	25.54	26.99	20.62	20.75	16.46	39.59	13.67	S1_dn	S2_dn	NA	NA	NA	NA	NA	Biodegradation of Xenobiotics.hydroxyacylglutathione hydrolase	AT1G06130	glyoxalase 2-4		Manes.04G038500	59.25	57.4	63.01	56.76	53.26	54.32	32.34	33.1	34.17	17.74	17.3	15.65	30.77	29.67	28.52	27.81	29.16	30.13	18.35	14.37	14.48	26.42	25.58
Manes.05G164700	145.17	116.41	130.12	116.56	95.7	75.19	89	62.75	51.38	69.5	62.17	72.75	57.91	95.39	S1_dn	S2_dn	NA	NA	NA	NA	NA	not assigned.unknown	AT5G42660	Protein of unknown function (DUF616)		Manes.05G164700	138.02	148.54	148.94	113.92	118.88	116.44	135.85	127.57	126.94	126.49	107.05	116.13	93.88	98.27	94.95	76.57	73.45	75.55	88.19	91.87	86.94	62.79	63.65
Manes.06G174400	7.41	11.2	4.37	4.12	4.61	1.16	3.48	2.08	2.08	3.67	2.19	2.99	1.69	6.84	S1_dn	S2_dn	NA	NA	NA	NA	NA	transport.potassium	AT2G30070	potassium transporter 1	Encodes a high affinity potassium transporter.	Manes.06G174400	7.28	8.21	6.73	11.67	11.02	10.9	4.13	4.36	4.61	4.23	4.02	4.12	5.56	3.32	4.94	1.09	1.32	1.07	3.58	2.77	4.09	2.25	2.12
Manes.07G046500	45.75	29.43	10.55	17.21	22.1	19.38	16.35	14.42	14.35	11.32	13.96	37.22	26.11	19.4	S1_dn	S2_dn	NA	NA	NA	NA	NA	transport.peptides and oligopeptides	AT5G64410	oligopeptide transporter 4	oligopeptide transporter	Manes.07G046500	43.94	46.15	47.17	29.87	29.13	29.3	10.56	11.74	9.34	17.15	17.92	16.56	22.41	20.59	23.31	18.7	19.73	19.71	15.76	17.23	16.07	13.25	14.61
Manes.10G096700	275.18	275.68	232.79	111.05	106.37	115.63	150.09	97.77	122.35	119.15	114.29	144.23	84.17	201.84	S1_dn	S2_dn	NA	NA	NA	NA	NA	not assigned.unknown	no hits			Manes.10G096700	281.29	275.04	269.22	279.9	279.89	267.25	243.76	226.94	227.66	109.63	117.17	106.35	103.06	110.48	105.57	122.94	111.83	112.11	150.24	143.56	156.48	95.62	97.36
Manes.14G139800	27.27	27.08	8.52	11.98	17.78	19.76	20.99	8.71	11.41	8.01	7.87	9.95	13.05	17.58	S1_dn	S2_dn	NA	NA	NA	NA	NA	transport.sugars	AT4G02050	sugar transporter protein 7		Manes.14G139800	25.28	29.27	27.27	25.96	27.57	27.7	8.13	9.08	8.34	8.98	14.52	12.44	18.1	17.84	17.41	19.31	19.73	20.24	21.94	20.44	20.6	8.53	9.13
Manes.15G135600	365.25	366.6	268.84	109.55	91.14	123.46	127.37	137.06	174.45	143.14	202.97	163.17	100.51	225.15	S1_dn	S2_dn	NA	NA	NA	NA	NA	RNA.transcription	AT1G14790	RNA-dependent RNA polymerase 1	Encodes RNA-dependent RNA polymerase. While not required for virus-induced post-transcriptional gene silencing (PTGS), it can promote turnover of viral RNAs in infected plants. Nomenclature according to Xie, et al. (2004). Involved in the production of Cucumber Mosaic Virus siRNAs.	Manes.15G135600	382.95	350	362.8	371.33	362.22	366.24	268.49	274.2	263.83	112.69	106.82	109.14	95.82	88.82	88.78	119.88	126.37	124.14	135.11	122.04	124.95	142.43	136.46
Manes.17G076300	199.68	183.11	60.17	69.43	47.06	56.13	64.89	71.01	66.22	61.79	37.12	59.68	49.25	48.12	S1_dn	S2_dn	NA	NA	NA	NA	NA	signalling.phosphinositides.phosphatidylinositol-4-phosphate 5-kinase	AT1G71010	FORMS APLOID AND BINUCLEATE CELLS 1C	Encodes a protein that is predicted to act as a phosphatidylinositol-3P 5-kinase, but, because it lacks a FYVE domain, it is unlikely to be efficiently targeted to membranes containing the proposed phosphatidylinositol-3P substrate. Therefore, its molecular function remains unknown.	Manes.17G076300	206.99	191.07	200.98	172.37	189.23	187.74	61.79	59.25	59.47	64.96	69.28	74.06	48.44	42.63	50.11	54.47	57.59	56.32	67.96	62.41	64.3	69.59	69.96
Manes.18G023100	189.96	155.79	137.48	65.4	126.94	96.02	65.92	74.8	76.07	105.6	40.74	104.39	152.07	42.03	S1_dn	S2_dn	NA	NA	NA	NA	NA	protein.degradation.ubiquitin.E3.SCF.FBOX	AT1G47270	tubby like protein 6	Member of TLP family	Manes.18G023100	188.94	193.31	187.64	158.28	157.68	151.4	142.15	138.34	131.95	64.45	65.65	66.1	126.16	123.94	130.73	94.25	94.87	98.95	67.42	65.17	65.18	76.39	73.04
Manes.02G180400	65.72	49.27	55.49	11.89	15.88	16.18	19.39	31.16	22.72	26.44	22.43	15.11	12.93	14.51	S1_dn	S2_dn	S3_dn	NA	NA	NA	NA	not assigned.unknown	AT1G43580	Sphingomyelin synthetase family protein		Manes.02G180400	68	64.63	64.52	50.01	50.2	47.59	56.81	53.8	55.86	11.39	11.2	13.07	17.54	14.21	15.9	17	14.69	16.85	19.97	20	18.21	32.53	30.44
Manes.04G033800	10.84	12.04	12.05	9.19	7.85	8.01	8.12	5.33	6	5.98	6.43	4.73	5.76	4.47	S1_dn	S2_dn	S3_dn	NA	NA	NA	NA	not assigned.no ontology	AT1G47278			Manes.04G033800	9.98	12.57	9.98	11.18	12.36	12.57	11.55	11.92	12.68	8.83	10.43	8.31	6.37	8.2	8.98	6.6	8.33	9.11	9.4	7.95	7.02	5.55	5.7
Manes.06G022800	11.95	12.37	9.11	5.86	7.06	6.32	6.54	4.78	5.82	3.57	5.07	3.95	5	3.52	S1_dn	S2_dn	S3_dn	NA	NA	NA	NA	not assigned.no ontology.hydroxyproline rich proteins	AT2G18910	hydroxyproline-rich glycoprotein family protein		Manes.06G022800	11.2	11.65	13	10.05	12.47	14.59	9.18	8.53	9.61	5.84	5.95	5.8	6.74	7.32	7.13	7.07	5.04	6.85	6.36	6.96	6.31	4.39	3.99
Manes.08G065200	0.84	0.83	1.16	0.43	0.26	1.14	0.45	0.19	0.41	0.57	0.68	0.42	0.61	0.64	S1_dn	S2_dn	S3_dn	NA	NA	NA	NA	cell.vesicle transport	AT4G17730	syntaxin of plants 23	member of SYP2 Gene Family	Manes.08G065200	0.49	1.32	0.7	0.89	0.64	0.95	1.25	1.03	1.2	0.22	0.31	0.77	0.5	0.13	0.14	1.77	0.58	1.07	0.54	0.27	0.53	0.25	0.16
Manes.09G047600	1.51	1.09	0.44	0.05	0	0.02	0	0.11	0.07	0.04	0.1	0	0.01	0	S1_dn	S2_dn	S3_dn	NA	NA	NA	NA	amino acid metabolism.synthesis.branched chain group.isoleucine specific.threonine ammonia-lyase	AT3G10050	L-O-methylthreonine resistant 1	first enzyme in the biosynthetic pathway of isoleucine	Manes.09G047600	1.65	1.89	0.99	1.37	1.07	0.83	0.46	0.67	0.2	0.07	0.08	0	0	0	0	0.07	0	0	0	0	0	0.18	0
Manes.13G123200	7.46	8.93	3.55	0.78	0.81	0.64	0.09	3.02	2.94	1.18	1.32	1.19	0.96	0.16	S1_dn	S2_dn	S3_dn	NA	NA	NA	NA	protein.degradation.subtilases	AT5G67090	Subtilisin-like serine endopeptidase family protein		Manes.13G123200	7.22	7.63	7.54	8.28	7.9	10.6	4.39	3.45	2.8	0.88	0.7	0.77	1.19	0.75	0.48	1.02	0.29	0.6	0	0.18	0.09	3.11	3.08
Manes.01G023900	56.07	44.33	41.37	29.78	26.56	26.71	27.12	19.39	19.21	10.68	10.6	15.96	13.76	14.54	S1_dn	S2_dn	S3_dn	S4_dn	NA	NA	NA	polyamine metabolism.synthesis.agmatine deiminase	AT5G08170	porphyromonas-type peptidyl-arginine deiminase family protein		Manes.01G023900	58.57	55.67	53.96	44.16	43.91	44.91	40.93	40.73	42.45	30.14	32.36	26.83	23.72	27.92	28.04	28.15	23.83	28.16	27.93	27.59	25.84	20.62	18.86
Manes.02G133100	14.94	11.9	9.9	14.17	8.22	4.78	4.37	5.22	4.05	3.95	3.01	5.13	3.43	2.92	S1_dn	S2_dn	S3_dn	S4_dn	NA	NA	NA	protein.targeting.mitochondria	AT3G46560	Tim10/DDP family zinc finger protein	Encodes a small zinc finger-like protein that is a component of the mitochondrial protein import apparatus.	Manes.02G133100	14.08	16.87	13.87	14.45	12.09	9.17	10.04	10.53	9.14	13.14	14.21	15.16	7.43	7.76	9.46	4.35	4.46	5.54	4.21	4.91	4	4.82	5.93
Manes.02G172600	489.98	260.97	394.84	704.46	548.36	611.98	918.99	155.61	109.92	188.35	87.47	391.14	347.16	617.19	S1_dn	S2_dn	S3_dn	S4_dn	NA	NA	NA	protein.degradation.ubiquitin.E3.SCF.FBOX	AT1G77000	RNI-like superfamily protein	AtSKP2;2 is a homolog of human SKP2, the human F-box protein that recruits E2F1. Contains an F-box motif at the N-terminal region and a C-terminal Leu-rich repeat domain. Forms part of an E3-ubiquitin-ligase SCF (Skp1, cullin, F-box) complex and recruits phosphorylated AtE2Fc, a transcriptional factor that might play a role in cell division and during the transition from skotomorphogenesis to pho…	Manes.02G172600	491.9	490.45	487.6	267.59	254.68	260.64	391.94	398.32	394.25	699.74	725.74	687.89	545.89	551.46	547.74	614.91	618.85	602.17	909.66	935.45	911.87	157.52	161.64
Manes.02G177900	609.45	304.68	664.44	452.43	115.76	69.2	79.36	292.01	140.35	150.92	92.43	172.18	41.74	44.57	S1_dn	S2_dn	S3_dn	S4_dn	NA	NA	NA	amino acid metabolism.degradation.histidine	AT1G43710	Pyridoxal phosphate (PLP)-dependent transferases superfamily protein	Encodes a serine decarboxylase that is involved in ethanolamine metabolism and is crucial for plant growth.	Manes.02G177900	614.61	611.38	602.37	304.45	299.88	309.72	650.65	687.53	655.15	450.2	462.2	444.88	116.73	113.73	116.81	75.48	66.88	65.25	78.25	82.31	77.53	280.65	312.81
Manes.03G065400	35.76	32.04	23.82	16.02	18.16	21.37	22	13.74	8.18	9.58	6.27	13.85	15.02	14.53	S1_dn	S2_dn	S3_dn	S4_dn	NA	NA	NA	not assigned.no ontology.pentatricopeptide (PPR) repeat-containing protein	AT5G11310	Pentatricopeptide repeat (PPR) superfamily protein		Manes.03G065400	36.66	35.99	34.64	32.21	33.05	30.85	23.42	24.27	23.76	18.25	15.76	14.04	17.67	17.96	18.85	23.39	19.95	20.78	19.7	23.12	23.18	12.12	14.66
Manes.03G117300	19.42	13.8	16.09	7.43	7.09	3.75	2.23	7.72	3.45	4.96	3.11	6.54	4.33	2.06	S1_dn	S2_dn	S3_dn	S4_dn	NA	NA	NA	stress.abiotic.touch/wounding	AT4G10270	Wound-responsive family protein		Manes.03G117300	17.01	21.58	19.67	11.79	15.48	14.12	18.1	13.43	16.75	6.2	8.96	7.13	7.74	7.14	6.38	3.2	3.95	4.11	1.79	3.21	1.69	7.93	7.73
Manes.04G039200	0.33	0.41	1.3	2.27	0.35	0.23	0.12	0.15	0.12	0.23	0.56	0.2	0.34	0.07	S1_dn	S2_dn	S3_dn	S4_dn	NA	NA	NA	not assigned.unknown	no hits			Manes.04G039200	0.37	0.34	0.29	0.12	0.75	0.36	1.57	0.85	1.47	2.63	2.7	1.47	0	0.56	0.48	0.07	0.37	0.24	0.09	0	0.27	0.18	0.12
Manes.07G030900	91.73	99.08	199.83	397.37	144.79	138.84	139	45.82	47.39	75.05	71.83	99.85	77.99	144.19	S1_dn	S2_dn	S3_dn	S4_dn	NA	NA	NA	not assigned.unknown	AT5G49820	Protein of unknown function, DUF647		Manes.07G030900	88.56	93.9	92.72	100.67	102.16	94.4	205.06	205.76	188.68	388.67	398.17	405.26	140.26	147.47	146.64	131.58	140.62	144.32	132.78	144.09	140.14	43.67	47.29
Manes.10G113600	134.58	137.11	140.84	140.78	108.22	98.02	102.68	40.97	47.05	48.59	40.45	54.8	62.67	103.56	S1_dn	S2_dn	S3_dn	S4_dn	NA	NA	NA	signalling.receptor kinases.proline extensin like	AT3G24550	proline extensin-like receptor kinase 1	Encodes a member of the proline-rich extensin-like receptor kinase (PERK) family. This family consists of 15 predicted receptor kinases (PMID: 15653807).	Manes.10G113600	136.42	125.58	141.74	136.52	134.41	140.39	136.7	141	144.83	136.34	137.72	148.27	107.8	106.41	110.44	90.03	97.87	106.16	100.19	110.26	97.6	44.65	39.28
Manes.12G083500	16.5	22.42	20.15	20.35	48.48	37.37	33.19	4.34	4.29	6.41	8.4	24.99	71.19	24.69	S1_dn	S2_dn	S3_dn	S4_dn	NA	NA	NA	hormone metabolism.auxin.induced-regulated-responsive-activated	AT5G35735	Auxin-responsive family protein		Manes.12G083500	16.89	16.76	15.84	23.01	21.98	22.28	20.79	19.43	20.22	18.83	19.08	23.13	44.07	49.07	52.31	33.8	39.91	38.4	34.83	33.66	31.08	4.96	3.29
Manes.14G061500	424.52	219.72	598.85	861.15	155.38	194.47	122.56	117	56.64	133.37	101.78	283.87	142.38	195.19	S1_dn	S2_dn	S3_dn	S4_dn	NA	NA	NA	misc.oxidases - copper, flavone etc	AT2G42490	Copper amine oxidase family protein		Manes.14G061500	424.39	422.03	427.15	226.09	215.24	217.82	594.9	628.53	573.12	861.41	850.25	871.8	148.07	158.49	159.59	205.7	192.3	185.4	123.2	116.15	128.33	121.85	114.03
Manes.14G126000	84.14	77.97	105.83	66.03	82.43	39.79	38.32	41.29	33.8	47.44	31.72	52.12	39.09	35.43	S1_dn	S2_dn	S3_dn	S4_dn	NA	NA	NA	not assigned.unknown	AT5G44450	methyltransferases		Manes.14G126000	81.95	83.28	87.2	81.5	78.68	73.74	107.78	104.45	105.25	69.27	65.58	63.23	88.45	80.75	78.08	39.78	41.08	38.52	37.6	36.6	40.76	39.9	42.95
Manes.16G081600	38.21	53.33	43.87	24.37	16.63	17.22	16.35	12.24	13.84	15.23	7.84	12.8	8.72	14.36	S1_dn	S2_dn	S3_dn	S4_dn	NA	NA	NA	hormone metabolism.auxin.signal transduction	AT2G26170	cytochrome P450, family 711, subfamily A, polypeptide 1	Encodes a protein with similarity to thromboxane-A synthase, member of the CYP711A cytochrome P450 family. MAX1 is a specific repressor of vegetative axillary buds generated by the axillary meristem. Expressed in vascular traces in the rosette stem and axillary buds throughout plant development. Mutants have increased axillary branches. Along with MAX3,4 thought to mediate control of shoot branch…	Manes.16G081600	38.56	37.94	38.12	51.55	56.27	52.18	48.15	38.49	44.98	25.18	23.4	24.53	15.98	16.84	17.07	18.84	17.76	15.06	15.58	16.69	16.78	12.28	11.74
Manes.17G046000	6.92	5.15	12.29	19.98	15.68	9.57	15.79	2.28	1.63	5.81	2.72	10.5	4.82	11.75	S1_dn	S2_dn	S3_dn	S4_dn	NA	NA	NA	not assigned.unknown	AT1G53035			Manes.17G046000	6.79	6.26	7.72	4.92	5.54	5	12.79	12.28	11.81	19.12	20.62	20.19	16.92	14.15	15.97	9.93	10.16	8.63	16.12	17.32	13.94	1.64	2.47
Manes.01G063300	3.44	2.55	5.09	13.92	11.97	6.7	6.54	0.99	1.24	1.47	1.18	4.01	6.48	4.98	S1_dn	S2_dn	S3_dn	S4_dn	S5_dn	NA	NA	not assigned.unknown	AT5G23850	Arabidopsis thaliana protein of unknown function (DUF821)		Manes.01G063300	3.67	3.1	3.54	2.42	2.31	2.92	4.26	5.14	5.87	14.01	12.44	15.3	14.42	10.45	11.04	6.39	5.19	8.51	8.15	5.62	5.86	1.23	0.89
Manes.01G135700	3.78	4.16	2.9	2.56	2.34	1.37	1.31	0.29	0.11	0.55	0.43	0.94	1.06	1.67	S1_dn	S2_dn	S3_dn	S4_dn	S5_dn	NA	NA	not assigned.unknown	no hits			Manes.01G135700	3.61	4.48	3.25	4	4.19	4.29	2.95	3.15	2.6	4.01	1.7	1.96	2	2.69	2.33	1.22	1.1	1.79	1.52	1.07	1.33	0.39	0.14
Manes.02G067000	3.38	6.3	20.25	5	16.99	11.19	14.78	1.23	2.58	9.9	2.42	7.5	13.24	16.99	S1_dn	S2_dn	S3_dn	S4_dn	S5_dn	NA	NA	transport.misc	AT1G04560	AWPM-19-like family protein		Manes.02G067000	2.82	3.62	3.71	7.59	6.07	5.24	18.7	21.36	20.69	4.45	5.95	4.61	16.6	17.15	17.21	11.02	10.45	12.09	14.68	15.71	13.94	1.07	1.73
Manes.03G164400	53.48	57.22	63.31	55.38	47.4	34.03	39.7	24.47	21.9	18.29	18.12	17.42	17.24	20.29	S1_dn	S2_dn	S3_dn	S4_dn	S5_dn	NA	NA	cell.organisation.cytoskeleton.actin.actin depolymerizing factors	AT2G31200	actin depolymerizing factor 6	Encodes actin depolymerizing factor 6 (ADF6).	Manes.03G164400	54.41	52.29	53.73	54.01	57.13	60.51	62.91	62.21	64.81	56.93	55.61	53.59	50.19	45.94	46.07	33.93	34.35	33.82	42.44	36.69	39.96	23.17	25.23
Manes.03G199300	6.64	9.05	36.2	60.67	76.48	67.27	47.6	0.66	1.98	2.57	3.56	4.83	56.37	27.52	S1_dn	S2_dn	S3_dn	S4_dn	S5_dn	NA	NA	RNA.regulation of transcription.AP2/EREBP, APETALA2/Ethylene-responsive element binding protein family	AT3G16770	ethylene-responsive element binding protein	Encodes a member of the ERF (ethylene response factor) subfamily B-2 of the plant specific ERF/AP2 transcription factor family (RAP2.3). The protein contains one AP2 domain. There are 5 members in this subfamily including RAP2.2 AND RAP2.12.It is localized to the nucleus and acts as a transcriptional activator through the GCC-box. It has been identified as a suppressor of Bax-induced cell death b…	Manes.03G199300	5.32	8.15	6.44	10.05	9.19	7.92	36.14	34.62	37.84	63.72	55.54	62.75	83.08	74.05	72.32	69.9	63.73	68.17	42.89	50.62	49.29	0.3	1
Manes.07G141400	38.07	53.97	84.28	103.68	141.74	53.09	11.18	15.61	21.19	19.19	21.75	41.04	90.79	14.99	S1_dn	S2_dn	S3_dn	S4_dn	S5_dn	NA	NA	RNA.processing.ribonucleases	AT2G40815	Calcium-dependent lipid-binding (CaLB domain) family protein		Manes.07G141400	36.6	38.11	39.51	55.46	53.85	52.59	85.01	81.4	86.43	96.2	111.15	103.69	140.89	142.78	141.56	52.5	57.01	49.77	8.33	14.64	10.57	14.87	15.13
Manes.08G019400	1.69	5.94	84.03	20.94	81.99	22.88	12.27	0.39	0.54	4.24	0.37	3.44	15.32	18.21	S1_dn	S2_dn	S3_dn	S4_dn	S5_dn	NA	NA	misc.cytochrome P450	AT3G52970	cytochrome P450, family 76, subfamily G, polypeptide 1	member of CYP76G	Manes.08G019400	1.22	1.89	1.97	5.89	6.02	5.9	85.6	81.33	85.16	21.75	19.62	21.45	81.9	83.94	80.14	22.71	22.22	23.7	11.64	9.37	15.81	0.34	0.47
Manes.08G038200	13.31	13.39	14.93	13.09	17.09	16.09	18.16	6.35	6.36	6.89	5.31	5.89	10.9	18.26	S1_dn	S2_dn	S3_dn	S4_dn	S5_dn	NA	NA	transport.amino acids	AT3G11900	aromatic and neutral transporter 1	encodes an amino acid transporter that transports aromatic and neutral amino acids, IAA, and 2,4-D. Expressed in all tissues with highest abundance in flowers and cauline leaves. a member of a small gene family in Arabidopsis and represents a new class of amino acid transporters.	Manes.08G038200	13.22	13.72	13	13.64	11.82	14.71	15.09	15.01	14.68	12.48	14.91	11.88	19.79	17.03	14.46	15.57	16.15	16.55	18.53	16.69	19.27	6.07	6.96
Manes.09G041900	11.2	11.95	47.17	11.77	27.92	14.17	31.34	3.9	3.17	8.14	3	10.7	11.02	32.01	S1_dn	S2_dn	S3_dn	S4_dn	S5_dn	NA	NA	transport.ABC transporters and multidrug resistance systems	AT5G06530	ABC-2 type transporter family protein	Encodes ABCG22, an ABC transporter gene. Mutation results in increased water transpiration and drought susceptibility.	Manes.09G041900	11.69	11.59	10.33	11.54	13.22	11.08	45.79	44.66	51.06	11.9	13.13	10.27	30.03	24.47	29.27	13.33	13.52	15.66	31.87	30.35	31.79	4.18	3.43
Manes.09G116400	89.07	75.88	42.73	7.16	56.78	31.39	33.09	37.47	15.39	18.03	3.35	21.51	17.22	36.11	S1_dn	S2_dn	S3_dn	S4_dn	S5_dn	NA	NA	RNA.regulation of transcription.ovate family OFP	AT5G01840	ovate family protein 1	Encodes a member of the plant specific ovate protein family. Members of this family have been shown to bind to KNOX and BELL- like TALE class homeodomain proteins. This interaction may mediate relocalization of the TALE homeodomain from the nucleus to the cytoplasm. Functions as a transcriptional repressor that suppresses cell elongation.	Manes.09G116400	92.72	84.2	90.28	72.5	76.05	79.1	42.24	43.51	42.45	6.64	6.87	7.97	60.24	54.58	55.53	29.51	30.55	34.12	33.22	29.55	36.5	38.06	34.62
Manes.10G110600	40.94	37.64	36.17	30.4	44.01	24.41	25.37	16.05	16.08	17.59	14.93	16.07	23	21.25	S1_dn	S2_dn	S3_dn	S4_dn	S5_dn	NA	NA	signalling.light	AT1G10240	FAR1-related sequence 11		Manes.10G110600	39.91	42.53	40.38	36.61	37.19	39.13	35.88	38.19	34.44	29.71	27.73	33.75	39.45	44.88	47.71	26.18	21.34	25.72	25.96	27.05	23.09	15.98	16.76
Manes.10G151700	95.19	123.73	221.59	202.96	238.79	182.92	147.12	45.65	52.6	63.73	97.07	69.05	117.7	127.89	S1_dn	S2_dn	S3_dn	S4_dn	S5_dn	NA	NA	minor CHO metabolism.callose	AT2G31960	glucan synthase-like 3	encodes a protein similar to callose synthase	Manes.10G151700	107.84	85.29	92.43	122.59	122.75	125.85	224.8	226.27	213.71	205.61	196.11	207.17	239.08	235.36	241.92	171.56	187.69	189.51	146.3	143.56	151.5	53.67	37.46
Manes.13G020400	0.87	0.39	0.09	1.12	2.09	5.24	3.86	0.36	0.02	0.01	0.04	0.29	3.22	2.02	S1_dn	S2_dn	S3_dn	S4_dn	S5_dn	NA	NA	not assigned.no ontology	AT1G24530	Transducin/WD40 repeat-like superfamily protein		Manes.13G020400	1.29	0.86	0.46	0.61	0.27	0.3	0	0.06	0.2	1.02	1	1.33	2.37	2.25	1.65	5.1	6.21	4.41	4.03	3.3	4.26	0.25	0.44
Manes.14G059300	7.46	17.1	48.1	56.63	101.99	77.88	58.91	1.95	3	9.59	2.81	13.69	45.22	110.48	S1_dn	S2_dn	S3_dn	S4_dn	S5_dn	NA	NA	misc.cytochrome P450	AT3G48280	cytochrome P450, family 71, subfamily A, polypeptide 25	putative cytochrome P450	Manes.14G059300	6.73	7.98	7.66	16.39	17.57	17.33	42.11	53.26	48.92	56.27	57.78	55.83	102.19	101.65	102.14	77.93	75.94	79.78	60.44	56.25	60.03	1.77	2.01
Manes.15G044000	0.19	0.1	0.05	1.31	1.16	0.14	0	0	0.02	0	0.12	0.01	0.23	0	S1_dn	S2_dn	S3_dn	S4_dn	S5_dn	NA	NA	lipid metabolism.Phospholipid synthesis.cyclopropane-fatty-acyl-phospholipid synthase	AT3G23510	Cyclopropane-fatty-acyl-phospholipid synthase		Manes.15G044000	0.12	0.23	0.23	0	0.05	0.24	0.07	0	0.07	1.31	1	1.61	1.87	0.5	1.1	0	0.29	0.12	0	0	0	0	0
Manes.15G155900	1.93	1.72	0.45	0.49	0.04	0.07	0	0.24	0.12	0.06	0.15	0	0.05	0	S1_dn	S2_dn	S3_dn	S4_dn	S5_dn	NA	NA	RNA.regulation of transcription.MYB domain transcription factor family	AT5G14340	myb domain protein 40	Member of the R2R3 factor gene family.	Manes.15G155900	1.71	2.47	1.62	1.37	1.83	1.97	0.66	0.42	0.27	0.73	0.31	0.42	0.06	0.06	0	0.2	0	0	0	0	0	0.36	0.09
Manes.16G067000	0.31	0.44	0.47	1.44	0.11	0.11	0	0.15	0.08	0.04	0.17	0.02	0.06	0	S1_dn	S2_dn	S3_dn	S4_dn	S5_dn	NA	NA	redox.heme	AT4G32690	hemoglobin 3	Encodes a hemoglobin (Hb) with a central domain similar to the truncated Hbs of bacteria, protozoa and fungi. The 3D structure of these types of Hbs is a 2-on-2 arrangement of alpha-helices as opposed to the 3-on-3 arrangement of the standard globin fold. This type of Hb is not found in animals or yeast.	Manes.16G067000	0.24	0.34	0.35	0.2	0.59	0.54	0.33	0.48	0.6	1.17	2.09	1.05	0.06	0	0.27	0.2	0	0.12	0	0	0	0.07	0.23
Manes.16G124600	0.93	2.2	10.61	1.08	1.28	0.74	0.98	0.24	0.52	1.59	0.42	0.54	0.59	1	S1_dn	S2_dn	S3_dn	S4_dn	S5_dn	NA	NA	not assigned.unknown	no hits			Manes.16G124600	0.67	1.26	0.87	2.7	2.04	1.85	11.94	9.62	10.28	1.24	1.31	0.7	1.69	1.19	0.96	0.61	1.32	0.3	0.98	1.25	0.71	0.25	0.07
Manes.18G000800	1.01	4.61	94.97	266.35	266.39	174.45	254.63	0.46	1.17	19.77	1.86	126.68	110.96	314.73	S1_dn	S2_dn	S3_dn	S4_dn	S5_dn	NA	NA	RNA.regulation of transcription.unclassified	AT1G21000	PLATZ transcription factor family protein		Manes.18G000800	1.47	0.46	1.1	5.29	4.25	4.29	91.84	99.91	93.17	260.72	281.07	257.27	263.99	272.35	262.83	182.3	167.96	173.08	257.95	252.21	253.72	0.39	0.23
Manes.01G009100	95.67	46.33	65.76	24.31	46.75	47.63	62.17	35.45	22.43	28	7.54	20.11	15.8	40.68	S1_dn	S2_dn	S3_dn	S4_dn	S5_dn	S6_dn	NA	protein.degradation.ubiquitin.E3.SCF.FBOX	AT2G44130	Galactose oxidase/kelch repeat superfamily protein	Encodes a member of a family of F-box proteins, called the KISS ME DEADLY (KMD) family.	Manes.01G009100	93.21	99.93	93.88	45.7	48.26	45.03	65.4	66.75	65.14	22.48	24.33	26.13	48.19	46.26	45.79	46.51	49.04	47.33	58.29	61.69	66.52	34.44	37.02
Manes.01G021600	0.57	1.86	3.89	3.27	1.63	1.57	1.63	0.18	0.66	1.9	0.62	0.45	0.28	2.55	S1_dn	S2_dn	S3_dn	S4_dn	S5_dn	S6_dn	NA	stress.abiotic.unspecified	AT1G48960	Adenine nucleotide alpha hydrolases-like superfamily protein		Manes.01G021600	0.67	0.75	0.29	1.7	2.04	1.85	4.33	3.93	3.4	3.28	4.09	2.45	1.19	1.56	2.13	2.58	0.95	1.19	1.43	2.32	1.15	0.16	0.07
Manes.01G120200	4.32	4.09	4.79	7.63	6.85	3.32	2.88	0.16	0	0	0.01	0	0.28	1.86	S1_dn	S2_dn	S3_dn	S4_dn	S5_dn	S6_dn	NA	stress.biotic.PR-proteins	AT5G36930	Disease resistance protein (TIR-NBS-LRR class) family		Manes.01G120200	4.28	3.16	5.51	3.79	4.73	3.75	4.53	4.36	5.47	6.93	7.72	8.24	6.43	7.32	6.79	3.6	2.56	3.81	2.06	3.66	2.93	0.09	0.16
Manes.01G258500	0.68	0.44	0.64	1.76	1.77	1.64	0.6	0.2	0.09	0.26	0.19	0.22	0.19	0.45	S1_dn	S2_dn	S3_dn	S4_dn	S5_dn	S6_dn	NA	not assigned.unknown	AT1G01730			Manes.01G258500	0.61	0.69	0.75	0.2	0.81	0.3	0.59	0.61	0.73	2.26	0.77	2.24	1.5	1.88	1.92	1.97	1.53	1.43	0.36	0.36	1.07	0.34	0.23
Manes.02G030500	26.82	45.01	24.94	23.63	51.26	54.72	82.51	7.99	8.04	7.11	10.98	15.56	19.84	53.82	S1_dn	S2_dn	S3_dn	S4_dn	S5_dn	S6_dn	NA	RNA.regulation of transcription.HB,Homeobox transcription factor family	AT1G62990	KNOTTED-like homeobox of Arabidopsis thaliana 7	Encodes a homeodomain transcription factor of the Knotted family. May be involved in secondary cell wall biosynthesis. Mutants have moderately irregular xylem development. Expression of this gene is upregulated by SND1 and MYB46.	Manes.02G030500	28.28	26.06	26.11	41.86	46.06	47.11	23.68	24.45	26.7	23.36	25.88	21.66	51.56	46.7	55.53	53.65	53.28	57.22	86.94	74.81	85.79	7.25	8.17
Manes.02G226300	0.49	0.25	0.07	0.32	1.08	0.89	0.39	0.05	0.11	0	0.12	0.01	0.26	0.41	S1_dn	S2_dn	S3_dn	S4_dn	S5_dn	S6_dn	NA	not assigned.unknown	no hits			Manes.02G226300	0.31	0.69	0.46	0.2	0.32	0.24	0.13	0	0.07	0.8	0.08	0.07	1.06	0.75	1.44	1.16	0.73	0.77	0.36	0.54	0.27	0	0.02
Manes.03G040700	22.9	33.13	21.37	33.39	110.65	86.64	80.88	3.96	2.37	4.03	9.87	4.74	16.24	113.69	S1_dn	S2_dn	S3_dn	S4_dn	S5_dn	S6_dn	NA	protein.degradation.cysteine protease	AT3G45310	Cysteine proteinases superfamily protein		Manes.03G040700	21.54	23.13	24.02	35.56	29.4	34.43	21.65	21.36	21.09	34.96	32.29	32.91	106.43	114.11	111.4	90.71	85.51	83.71	81.12	80.26	81.26	4.07	3.62
Manes.03G041600	10.15	10.57	10.16	15.95	20.71	24.81	22.47	0.99	1.33	2.92	2.22	4.1	5.39	13.2	S1_dn	S2_dn	S3_dn	S4_dn	S5_dn	S6_dn	NA	misc.gluco-, galacto- and mannosidases.beta-galactosidase	AT1G31740	beta-galactosidase 15	Encodes a putative &beta;-galactosidase.	Manes.03G041600	8.87	10.62	10.97	10.21	8.33	13.16	8.86	9.86	11.75	15.18	16.45	16.21	19.85	19.65	22.62	26.32	25	23.1	18.89	24.91	23.62	0.43	1.26
Manes.03G104300	146.96	187.29	281.61	591.4	538.11	388.1	553.84	69.53	64.63	123.6	105.29	182.37	156.08	276.96	S1_dn	S2_dn	S3_dn	S4_dn	S5_dn	S6_dn	NA	not assigned.unknown	AT5G46030			Manes.03G104300	145.91	150.15	144.82	185.49	187.99	188.39	290.79	265.97	288.06	584.64	612.9	576.66	562.68	516.4	535.26	370.53	408.86	384.91	540.33	556.29	564.9	67.86	73.55
Manes.03G213100	21.51	16.52	11.95	8.94	11.89	10.16	16.36	2.24	1.47	1.22	4.21	0.91	1.54	8.89	S1_dn	S2_dn	S3_dn	S4_dn	S5_dn	S6_dn	NA	protein.degradation.aspartate protease	AT1G62290	Saposin-like aspartyl protease family protein		Manes.03G213100	23.69	21.12	19.73	17.36	16.77	15.43	11.81	11.62	12.41	8.83	9.19	8.8	10.99	13.77	10.9	10.27	10.67	9.53	16.03	16.34	16.7	2.64	2.05
Manes.05G090200	10	7.2	6.01	4.53	4.05	2.7	3.45	3.15	1.95	1.49	1.35	1.5	0.79	2.23	S1_dn	S2_dn	S3_dn	S4_dn	S5_dn	S6_dn	NA	not assigned.unknown	no hits			Manes.05G090200	8.94	10.16	10.91	6.5	7.42	7.68	6.23	6.78	5.01	4.53	3.4	5.66	4.68	3.44	4.04	2.79	3	2.32	4.12	3.04	3.2	3.25	3.24
Manes.05G197100	69.24	78.66	81.37	100.93	166.77	166.03	114.35	31.37	31.02	33.34	25.07	40.58	40.94	68.85	S1_dn	S2_dn	S3_dn	S4_dn	S5_dn	S6_dn	NA	not assigned.unknown	AT3G09730			Manes.05G197100	71.18	67.38	69.16	77.02	76.42	82.55	81.67	74.13	88.3	85.1	105.82	111.87	143.88	190.66	165.76	138.85	169.79	189.45	127.5	105.35	110.21	30.9	31.93
Manes.06G072600	3.45	2.77	1.99	9.41	6.2	3.97	3.54	1.15	0.55	0.58	0.89	1.29	0.89	1.96	S1_dn	S2_dn	S3_dn	S4_dn	S5_dn	S6_dn	NA	RNA.regulation of transcription.bHLH,Basic Helix-Loop-Helix family	AT1G68810	basic helix-loop-helix (bHLH) DNA-binding superfamily protein		Manes.06G072600	3.55	3.73	3.08	2.5	2.9	2.92	1.84	2.06	2.07	9.93	9.35	8.94	5.74	5.95	6.92	2.45	4.17	5.3	1.7	5.54	3.37	1.71	0.82
Manes.06G133500	0.26	0.15	0.53	1.18	1.35	3.26	3.3	0	0.02	0.02	0.01	0.19	0	3.22	S1_dn	S2_dn	S3_dn	S4_dn	S5_dn	S6_dn	NA	RNA.regulation of transcription.C2H2 zinc finger family	AT3G60580	C2H2-like zinc finger protein		Manes.06G133500	0.31	0.06	0.41	0.12	0.16	0.18	0.59	0.67	0.33	2.04	1.08	0.42	1.44	1.44	1.17	2.45	3.65	3.69	3.31	3.3	3.29	0	0
Manes.07G008700	9.32	5.47	3.03	9.78	2.56	2.18	1.9	1.76	1	0.97	1.66	0.94	0.76	1.22	S1_dn	S2_dn	S3_dn	S4_dn	S5_dn	S6_dn	NA	stress.biotic.PR-proteins	AT3G14470	NB-ARC domain-containing disease resistance protein		Manes.07G008700	8.69	9.81	9.46	5.77	5.75	4.88	2.69	2	4.41	7.01	12.05	10.27	2.5	1.69	3.5	2.11	1.75	2.68	2.33	2.05	1.33	1.5	1.91
Manes.08G095800	115.31	51.96	124.69	213.73	468.53	484.85	123.18	16.11	22.15	32.81	24.78	61.9	186.37	85.19	S1_dn	S2_dn	S3_dn	S4_dn	S5_dn	S6_dn	NA	metal handling.binding, chelation and storage	AT2G40300	ferritin 4	Encodes FERRITIN 4, AtFER4. Ferritins are a class of 24-mer multi-meric proteins found in all kingdoms of life. Function as the main iron store in mammals. Evidence suggests that Arabidopsis ferritins are essential to protect cells against oxidative damage, but they do not constitute the major iron pool. Localize to mitochondria. Knock out mutants are not sensitive to abiotic stress.	Manes.08G095800	116.04	115.08	114.82	50.3	55.3	50.27	120.7	126.36	127.01	216.12	212.1	212.97	472.73	456.13	476.72	482.32	497.3	474.94	122.21	118.03	129.3	15.82	15.94
Manes.09G058500	10.66	8.83	3.48	2.69	4.48	6.63	5.08	0.77	0.62	0.44	0.3	1.01	0.38	6.22	S1_dn	S2_dn	S3_dn	S4_dn	S5_dn	S6_dn	NA	protein.postranslational modification	AT3G52890	KCBP-interacting protein kinase	KCBP-interacting protein kinase interacts specifically with the tail region of KCBP	Manes.09G058500	10.1	10.04	11.84	7.83	9.3	9.35	2.82	3.75	3.87	3.07	2.01	3	4.31	4.26	4.87	7	5.7	7.2	4.48	4.73	6.04	0.32	0.82
Manes.09G063800	4.04	5.75	3.73	3.64	4.22	5.98	3.3	1.93	1.51	0.89	0.96	1.66	1.58	1.88	S1_dn	S2_dn	S3_dn	S4_dn	S5_dn	S6_dn	NA	TCA / org transformation.other organic acid transformatons.IDH	AT5G03290	isocitrate dehydrogenase V	Encodes a catalytic subunit of the mitochondrially-localized NAD+- dependent isocitrate dehydrogenase.	Manes.09G063800	3.98	4.19	3.95	5.01	5.7	6.55	4.13	3.51	3.54	4.01	3.78	3.14	4.62	4.13	3.91	4.76	7.16	6.01	2.95	2.23	4.71	1.48	2.22
Manes.09G069700	1.43	1.49	0.84	1.24	1.3	1.58	1.19	0.56	0.4	0.3	0.59	0.56	0.6	0.62	S1_dn	S2_dn	S3_dn	S4_dn	S5_dn	S6_dn	NA	not assigned.no ontology	AT2G37160	Transducin/WD40 repeat-like superfamily protein		Manes.09G069700	1.35	1.15	1.8	1.9	1.07	1.49	1.05	0.48	1	1.39	1	1.33	1.12	1	1.78	1.22	1.9	1.61	1.16	0.98	1.42	0.61	0.51
Manes.09G069900	0.61	0.48	0.47	0.67	1.06	0.91	0.42	0.16	0.08	0.11	0.17	0.14	0.14	0.25	S1_dn	S2_dn	S3_dn	S4_dn	S5_dn	S6_dn	NA	not assigned.unknown	no hits			Manes.09G069900	0.67	0.4	0.75	0.48	0.48	0.48	0.33	0.67	0.4	0.29	1.08	0.63	0.69	1.19	1.3	0.68	0.8	1.25	0.45	0.54	0.27	0.18	0.07
Manes.09G110600	22.04	41.93	220.62	63.85	274.54	234.84	214.32	10.48	6.11	25.92	19.92	17.38	83.73	197.44	S1_dn	S2_dn	S3_dn	S4_dn	S5_dn	S6_dn	NA	metal handling.binding, chelation and storage	AT2G40300	ferritin 4	Encodes FERRITIN 4, AtFER4. Ferritins are a class of 24-mer multi-meric proteins found in all kingdoms of life. Function as the main iron store in mammals. Evidence suggests that Arabidopsis ferritins are essential to protect cells against oxidative damage, but they do not constitute the major iron pool. Localize to mitochondria. Knock out mutants are not sensitive to abiotic stress.	Manes.09G110600	21.73	22.27	22.11	41.66	40.52	43.6	223.23	213.56	225.06	62.7	64.65	64.21	280.78	279.61	263.24	230.24	231.91	242.38	210.76	215.78	216.42	10.41	10.15
Manes.10G002700	8.86	5.48	5.06	5.07	9.31	6.13	4.49	2.2	1.63	2.09	1	1.68	2.54	4.19	S1_dn	S2_dn	S3_dn	S4_dn	S5_dn	S6_dn	NA	not assigned.unknown	no hits			Manes.10G002700	7.59	9.13	9.86	6.74	4.94	4.76	4.33	5.45	5.41	3.94	6.1	5.17	8.74	9.26	9.94	6.87	4.9	6.61	3.94	4.82	4.71	1.77	1.96
Manes.10G028300	10.08	12.02	9.4	2.73	8.22	5.68	3.95	1.33	1.07	0.98	1.18	1.25	0.91	2.19	S1_dn	S2_dn	S3_dn	S4_dn	S5_dn	S6_dn	NA	not assigned.unknown	no hits			Manes.10G028300	11.38	9.7	9.17	11.06	11.66	13.34	10.17	8.23	9.81	2.04	2.24	3.91	10.61	7.14	6.92	6.19	5.85	5	3.67	4.46	3.73	1.32	1.28
Manes.10G028400	45.25	60.97	46.05	13.93	46.05	35.75	21.52	7.91	7.94	4.73	5.76	3.11	7.52	12.18	S1_dn	S2_dn	S3_dn	S4_dn	S5_dn	S6_dn	NA	stress.biotic.PR-proteins	AT4G27220	NB-ARC domain-containing disease resistance protein		Manes.10G028400	48.53	42.59	44.62	63.54	57.07	62.3	46.51	50.47	41.18	13.58	12.98	15.23	44.13	47.95	46.07	31.21	36.4	39.65	17.82	23.48	23.27	9.05	7.42
Manes.10G029800	8.44	8.94	8.95	22.11	16.02	13.71	13.44	2.36	2.81	2.94	4.74	4.13	5.23	9.56	S1_dn	S2_dn	S3_dn	S4_dn	S5_dn	S6_dn	NA	protein.postranslational modification.kinase.receptor like cytoplasmatic kinase VII	AT2G28930	protein kinase 1B		Manes.10G029800	9.85	8.27	7.19	9.16	7.36	10.3	10.04	7.2	9.61	22.04	23.4	20.89	15.36	16.52	16.18	13.12	14.62	13.4	12.27	14.11	13.94	2.59	2.17
Manes.10G083500	2.17	2.04	2.76	2.14	13.8	10.06	2.53	0.6	0.6	0.47	0.44	0.45	2.73	4.48	S1_dn	S2_dn	S3_dn	S4_dn	S5_dn	S6_dn	NA	not assigned.unknown	no hits			Manes.10G083500	2.02	2.18	2.32	2.14	2.31	1.67	2.82	2.78	2.67	2.26	1.31	2.86	16.17	12.89	12.34	8.09	10.31	11.79	2.95	2.77	1.86	0.5	0.54
Manes.10G110800	4.64	6.89	8.48	6.72	17.25	24.31	7.38	1.85	2.2	2.22	1.77	3.09	6.13	7.93	S1_dn	S2_dn	S3_dn	S4_dn	S5_dn	S6_dn	NA	RNA.regulation of transcription.putative transcription regulator	AT5G63700	zinc ion binding;DNA binding		Manes.10G110800	4.1	4.65	5.16	7.67	6.4	6.61	10.3	6.41	8.74	7.15	6.87	6.15	16.98	19.28	15.49	25.91	23.97	23.04	8.33	6.52	7.28	1.77	1.63
Manes.10G114400	12.55	13.73	14.23	12.68	9.54	8.78	9.79	2.72	3.94	3.1	3.63	3.82	3.67	6.89	S1_dn	S2_dn	S3_dn	S4_dn	S5_dn	S6_dn	NA	stress.biotic	AT4G27220	NB-ARC domain-containing disease resistance protein		Manes.10G114400	11.26	13.09	13.29	13.4	14.03	13.76	14.37	13.98	14.35	12.34	13.75	11.95	9.99	9.58	9.05	6.8	9.06	10.48	11.46	9.02	8.88	3.05	2.87
Manes.10G133800	19.8	17.95	20.82	14.11	8.82	6.12	6.24	8.5	3.98	3.27	2.05	3.23	2.12	3.34	S1_dn	S2_dn	S3_dn	S4_dn	S5_dn	S6_dn	NA	stress.biotic.PR-proteins	AT3G14470	NB-ARC domain-containing disease resistance protein		Manes.10G133800	17.14	20.26	21.99	17.48	18.38	17.99	21.45	19.85	21.16	14.82	15.29	12.23	7.43	9.83	9.19	5.85	5.26	7.26	6.09	5.45	7.19	8.09	8.61
Manes.11G018200	0.45	0.37	0.29	0.93	0.37	1.04	1.43	0.2	0.02	0.06	0.01	0.17	0.08	0.91	S1_dn	S2_dn	S3_dn	S4_dn	S5_dn	S6_dn	NA	not assigned.unknown	no hits			Manes.11G018200	0.43	0.46	0.46	0.44	0.32	0.36	0.13	0.42	0.33	0.8	0.93	1.05	0.25	0.38	0.48	0.88	0.58	1.67	1.25	1.52	1.51	0.16	0.19
Manes.11G030800	0.12	0.11	0.36	0.64	2.73	1.58	0.3	0	0.02	0	0.1	0.04	0.39	0.35	S1_dn	S2_dn	S3_dn	S4_dn	S5_dn	S6_dn	NA	signalling.receptor kinases.leucine rich repeat I	AT4G29990	Leucine-rich repeat transmembrane protein kinase protein		Manes.11G030800	0.18	0.06	0.12	0.12	0.16	0.06	0.66	0.3	0.13	0.8	0.62	0.49	2.31	3.07	2.81	1.77	1.97	1.01	0.18	0.62	0.09	0	0
Manes.11G136700	22.88	27.1	22.66	40.21	64.17	75.22	106.13	3.1	3.95	3.67	1.71	15.87	19.26	72.44	S1_dn	S2_dn	S3_dn	S4_dn	S5_dn	S6_dn	NA	misc.oxidases - copper, flavone etc	AT3G03080	Zinc-binding dehydrogenase family protein		Manes.11G136700	23.5	22.56	22.57	28.01	27.03	26.27	21.38	23.78	22.83	39.05	42.17	39.41	65.17	63.03	64.3	73.91	77.99	73.77	109.59	101.33	107.46	3.16	2.92
Manes.12G097600	1.61	1.85	1.63	1.24	1.6	2.08	1.04	0.64	0.65	0.49	0.16	0.31	0.67	1	S1_dn	S2_dn	S3_dn	S4_dn	S5_dn	S6_dn	NA	not assigned.unknown	no hits			Manes.12G097600	1.77	1.21	1.86	1.78	1.56	2.2	1.31	2.12	1.47	1.17	1.93	0.63	1.62	1.13	2.06	2.86	1.53	1.85	0.63	1.34	1.15	0.61	0.42
Manes.13G069800	8.73	9.35	7.53	7.32	7.37	9.43	6.04	1.28	2.07	1.18	1.16	1.74	1.68	3.42	S1_dn	S2_dn	S3_dn	S4_dn	S5_dn	S6_dn	NA	misc.UDP glucosyl and glucoronyl transferases	AT1G05170	Galactosyltransferase family protein		Manes.13G069800	7.83	8.95	9.4	9.73	9.08	9.23	8.33	7.99	6.27	7.08	6.64	8.24	7.55	6.07	8.5	8.91	9.21	10.18	6.45	4.73	6.93	1.5	1.03
Manes.13G134200	9.32	7.61	5.43	24.31	10.53	7.17	5.09	3.12	2.23	1.73	3.03	2.3	2.41	3.32	S1_dn	S2_dn	S3_dn	S4_dn	S5_dn	S6_dn	NA	stress.biotic.PR-proteins	AT3G14470	NB-ARC domain-containing disease resistance protein		Manes.13G134200	10.04	9.81	8.12	7.51	7.09	8.22	5.05	6.84	4.41	25.18	23.09	24.66	11.67	9.7	10.21	6.46	7.97	7.09	4.57	5.45	5.24	3.48	3.08
Manes.13G145900	25.43	23.41	23.59	30.95	40.45	51.23	28.43	12.38	10.16	10.63	12.26	9.07	11.14	15.68	S1_dn	S2_dn	S3_dn	S4_dn	S5_dn	S6_dn	NA	protein.degradation.ubiquitin.E3.RING	AT5G44280	RING 1A	Encodes a nuclear localized protein with similarity to animal polycomb repressive core complex1 (PRC1) core component RING.Appears to function redundantly with ATRING1b, a close paralog. Both interact physically with CLF and LHP1 and appear to function together to repress class I KNOX gene expression.	Manes.13G145900	26.26	25.48	24.54	22.89	24.78	22.57	23.35	25.54	21.89	31.09	30.12	31.65	39.39	39.25	42.71	47.53	52.4	53.76	31.87	24.55	28.86	12.37	13.16
Manes.14G139100	1.44	1.15	1.31	1.44	0.76	1.67	0.53	0.28	0.52	0.21	0.54	0.23	0.42	0.61	S1_dn	S2_dn	S3_dn	S4_dn	S5_dn	S6_dn	NA	not assigned.unknown	no hits			Manes.14G139100	1.04	1.61	1.68	1.29	0.97	1.19	0.98	2.36	0.6	1.24	2.09	0.98	1	0.19	1.1	1.63	1.46	1.91	0.45	0.62	0.53	0.27	0.21
Manes.14G160700	0.47	0.65	0.7	0.53	1.4	1.78	1.22	0.17	0.32	0.17	0.18	0.36	0.55	0.93	S1_dn	S2_dn	S3_dn	S4_dn	S5_dn	S6_dn	NA	not assigned.unknown	no hits			Manes.14G160700	0.67	0.46	0.29	0.69	0.48	0.77	0.26	1.03	0.8	0.22	0.46	0.91	2.06	0.5	1.65	1.36	1.9	2.08	0.98	1.87	0.8	0.09	0.16
Manes.14G167700	1.2	1.93	6.89	3.37	1.54	1.61	2.59	0.07	0.03	0.29	0.06	0.07	0.17	2.08	S1_dn	S2_dn	S3_dn	S4_dn	S5_dn	S6_dn	NA	not assigned.unknown	no hits			Manes.14G167700	1.47	1.03	1.1	1.9	2.15	1.73	6.89	6.9	6.87	3.07	3.4	3.63	1.56	1.13	1.92	2.65	1.46	0.71	2.69	2.86	2.22	0.07	0.12
Manes.16G042200	5.05	7.24	5.25	1.29	0.77	0.89	0.6	0.23	0.35	0.46	0.07	0.38	0.15	0.37	S1_dn	S2_dn	S3_dn	S4_dn	S5_dn	S6_dn	NA	not assigned.unknown	no hits			Manes.16G042200	4.71	5.28	5.16	7.35	8.01	6.37	5.64	5.45	4.67	1.82	1	1.05	0.75	0.81	0.75	1.16	0.37	1.13	0.63	0.36	0.8	0.18	0.12
Manes.16G129100	2.86	3.56	3.57	7.86	23.04	24.08	7.56	0.92	1.73	1.62	1.81	3.91	7.57	5.87	S1_dn	S2_dn	S3_dn	S4_dn	S5_dn	S6_dn	NA	not assigned.no ontology.formin homology 2 domain-containing protein	AT2G25050	Actin-binding FH2 (Formin Homology) protein		Manes.16G129100	2.63	2.98	2.96	3.92	3.71	3.04	4.13	3.57	3	6.93	7.49	9.15	22.22	25.66	21.25	24.62	25.65	21.97	8.24	6.61	7.82	0.68	1.14
Manes.17G044500	2.26	2.1	0.88	2.35	1.19	0.74	0.62	0.32	0.63	0.35	0.41	0.22	0.2	0.41	S1_dn	S2_dn	S3_dn	S4_dn	S5_dn	S6_dn	NA	not assigned.unknown	no hits			Manes.17G044500	1.65	2.01	3.13	2.54	2.04	1.73	0.72	0.79	1.13	2.04	2.63	2.38	1	1.06	1.51	0.48	0.73	1.01	0.54	0.71	0.62	0.23	0.16
Manes.17G076700	0.21	0.28	12.93	3.06	7.29	6.82	2.41	0.01	0.11	2.44	0.28	0.2	0.2	4.43	S1_dn	S2_dn	S3_dn	S4_dn	S5_dn	S6_dn	NA	stress.abiotic.heat	AT1G71000	Chaperone DnaJ-domain superfamily protein		Manes.17G076700	0.12	0.17	0.35	0.12	0.43	0.3	14.17	12.41	12.21	2.34	3.78	3.07	9.49	6.13	6.24	6.87	6.8	6.79	2.78	1.87	2.58	0	0.02
Manes.17G095300	45.51	30.18	49.85	56.78	106.02	119.54	150.54	7.84	6	12.66	9.08	35.28	29.8	101.34	S1_dn	S2_dn	S3_dn	S4_dn	S5_dn	S6_dn	NA	redox.ascorbate and glutathione	AT3G19000	2-oxoglutarate (2OG) and Fe(II)-dependent oxygenase superfamily protein		Manes.17G095300	44.74	47.18	44.62	32.37	28.38	29.78	47.89	47.99	53.66	54.81	56.08	59.46	104.75	108.91	104.41	116.35	127.61	114.67	144.15	155.43	152.04	7.5	7.49
Manes.17G123000	4.67	4.09	3.25	2.41	1.58	2.23	1.84	0.85	0.98	1.02	0.21	0.5	0.94	1.58	S1_dn	S2_dn	S3_dn	S4_dn	S5_dn	S6_dn	NA	fermentation.aldehyde dehydrogenase	AT1G23800	aldehyde dehydrogenase 2B7	Encodes a mitochondrial aldehyde dehydrogenase; nuclear gene for mitochondrial product.	Manes.17G123000	4.22	5.85	3.95	4.16	3.65	4.47	2.82	3.27	3.67	2.04	1.62	3.56	1.56	1.06	2.13	2.24	1.24	3.22	2.06	1.34	2.13	1.02	0.98
Manes.18G009900	12.92	32.43	62.27	68.78	88.87	96.48	166.12	4.96	4.86	5.37	8.8	15.94	18.44	99.17	S1_dn	S2_dn	S3_dn	S4_dn	S5_dn	S6_dn	NA	not assigned.no ontology.DC1 domain containing protein	AT1G60420	DC1 domain-containing protein	Reduce transmission through pollen.	Manes.18G009900	11.75	13.83	13.17	31.32	32.14	33.83	60.61	62.33	63.87	71.31	65.5	69.52	87.02	87.38	92.2	97.99	99.18	92.28	158.38	170.88	169.09	5.46	4.25
Manes.18G014900	0.21	0.16	0.28	1.15	2.08	4.54	6.27	0.04	0.05	0.13	0.27	0.56	0.29	6.3	S1_dn	S2_dn	S3_dn	S4_dn	S5_dn	S6_dn	NA	mino acid metabolism.degradation.aspartate family.lysine.lysine decarboxylase	AT2G37210	lysine decarboxylase family protein	Encodes a protein of unknown function. It has been crystallized and shown to be structurally almost identical to the protein encoded by At5g11950.	Manes.18G014900	0.18	0.11	0.35	0.12	0.11	0.24	0.33	0.18	0.33	1.24	1.16	1.05	2.31	1.88	2.06	3.74	5.77	4.11	5.28	6.34	7.19	0.02	0.02
Manes.S088200	1.58	1.39	1.96	1.14	1.12	1.23	2.94	0.19	0.27	0.59	0.15	0.47	0.58	2.82	S1_dn	S2_dn	S3_dn	S4_dn	S5_dn	S6_dn	NA	protein.degradation.ubiquitin.E3.SCF.FBOX	AT3G06240	F-box family protein		Manes.S088200	1.1	1.95	1.68	1.29	1.34	1.55	1.64	1.69	2.54	0.66	0.93	1.82	0.62	1.5	1.23	0.82	1.68	1.19	3.31	2.32	3.2	0.02	0.33
Manes.S091800	28.61	28.53	24.32	28.87	56.65	45.35	29.85	10.68	8.25	8.92	5.96	10.9	12.64	20.55	S1_dn	S2_dn	S3_dn	S4_dn	S5_dn	S6_dn	NA	not assigned.unknown	no hits			Manes.S091800	28.58	27.78	29.47	27.77	29.18	28.65	23.75	24.57	24.63	29.2	28.27	29.14	57.8	56.84	55.32	42.7	43.93	49.42	29.9	27.59	32.06	11.09	10.5
Manes.S104200	7.34	8.92	7.93	8.09	15.64	12.91	8.09	2.55	1.91	2.39	1.93	2.87	3.25	4.33	S1_dn	S2_dn	S3_dn	S4_dn	S5_dn	S6_dn	NA	cell wall.degradation.mannan-xylose-arabinose-fucose	AT5G64570	beta-D-xylosidase 4	Encodes a beta-d-xylosidase that belongs to family 3 of glycoside hydrolases.	Manes.S104200	8.81	6.89	6.32	9.16	9.51	8.1	8.33	7.32	8.14	8.98	8.73	6.57	17.04	15.27	14.6	12.38	14.25	12.09	7.61	9.37	7.28	2.55	2.29
Manes.01G008300	0.45	0.55	0.6	0.6	2.74	2.21	3.33	0.02	0	0	0	0	0	0.03	S1_dn	S2_dn	S3_dn	S4_dn	S5_dn	S6_dn	S7_dn	RNA.RNA binding	AT3G59980	Nucleic acid-binding, OB-fold-like protein		Manes.01G008300	0.18	0.46	0.7	1.01	0.11	0.54	0.66	0.67	0.47	0.88	0.23	0.7	2.62	3.07	2.54	2.86	2.34	1.43	3.04	4.29	2.66	0.05	0.02
Manes.01G008400	1.05	0.83	0.81	1.83	4.89	3.31	3.3	0.27	0.14	0.23	0.04	0.36	0.6	0.36	S1_dn	S2_dn	S3_dn	S4_dn	S5_dn	S6_dn	S7_dn	RNA.regulation of transcription.unclassified	AT4G14225	A20/AN1-like zinc finger family protein		Manes.01G008400	0.98	1.72	0.46	0.73	0.81	0.95	0.66	0.91	0.87	2.19	1.54	1.75	6.68	3.88	4.11	3.4	3.07	3.45	4.03	2.32	3.55	0.23	0.21
Manes.01G015900	1.6	1.14	1.5	3.99	2.95	1.65	1.43	0.55	0.43	0.68	0.99	0.44	0.69	0.59	S1_dn	S2_dn	S3_dn	S4_dn	S5_dn	S6_dn	S7_dn	not assigned.unknown	no hits			Manes.01G015900	1.96	1.09	1.74	0.85	1.45	1.13	1.44	2.06	1	4.6	3.17	4.19	3.75	2.69	2.4	2.11	1.17	1.67	1.43	1.43	1.42	0.57	0.65
Manes.01G037100	2.85	3.24	2.24	3.96	6.3	6.14	4.94	0.31	0.26	0.37	0.36	0.53	0.27	0.03	S1_dn	S2_dn	S3_dn	S4_dn	S5_dn	S6_dn	S7_dn	stress.biotic	AT1G76390	ARM repeat superfamily protein		Manes.01G037100	3	2.47	3.08	3.88	3.33	2.5	2.49	1.82	2.4	4.16	3.94	3.77	5.37	6.13	7.4	4.62	5.41	8.39	5.01	4.29	5.51	0.39	0.4
Manes.01G058200	1.41	1.26	1.05	1.24	1.58	1.72	1.49	0.06	0.07	0	0.02	0	0.07	0.16	S1_dn	S2_dn	S3_dn	S4_dn	S5_dn	S6_dn	S7_dn	not assigned.unknown	no hits			Manes.01G058200	1.59	1.61	1.04	1.41	1.24	1.13	1.05	1.03	1.07	1.17	1.85	0.7	2.12	1.25	1.37	1.9	1.53	1.73	1.16	1.61	1.69	0.05	0.14
Manes.01G097000	15.73	13.08	3.83	2.32	0.87	1.57	0.86	0.41	0.17	0.22	0.27	0.27	0.69	0.01	S1_dn	S2_dn	S3_dn	S4_dn	S5_dn	S6_dn	S7_dn	misc.UDP glucosyl and glucoronyl transferases	AT3G02100	UDP-Glycosyltransferase superfamily protein		Manes.01G097000	16.65	14.75	15.78	14.53	12.63	12.09	3.02	3.99	4.47	2.77	1.47	2.73	0.56	0.88	1.17	1.7	1.46	1.55	0.9	0.89	0.8	0.25	0.44
Manes.01G100100	38.34	45.58	66.28	63.73	57.34	49.8	41.54	13.46	15.84	16.91	12.37	16.84	19.64	18.08	S1_dn	S2_dn	S3_dn	S4_dn	S5_dn	S6_dn	S7_dn	protein.synthesis.ribosomal protein.unknown.small subunit.S4	AT5G15750	Alpha-L RNA-binding motif/Ribosomal protein S4 family protein		Manes.01G100100	40.76	38.69	35.57	50.58	41.92	44.25	67.24	67.6	64.01	58.97	70.6	61.63	54.87	58.4	58.75	48.55	48.75	52.1	38.14	44.73	41.74	13.53	13.23
Manes.01G124600	114.79	144.06	211.42	261.62	231.69	178.03	380.09	48.35	65.61	55.69	52.78	47.06	68.14	63.69	S1_dn	S2_dn	S3_dn	S4_dn	S5_dn	S6_dn	S7_dn	not assigned.no ontology	AT3G02720	Class I glutamine amidotransferase-like superfamily protein	Encodes a glyoxalase with high activity towards glyoxal and methylglyoxal. It differs from its animal and bacterial homologs with respect to the configuration of its catalytic residues and the oligomeric property of the enzyme.	Manes.01G124600	120.02	112.84	111.52	145.93	139.73	146.52	205.25	220.58	208.44	266.19	268.87	249.79	236.46	231.85	226.77	173.06	183.38	177.66	361.18	401.93	377.16	50.88	48.48
Manes.01G146600	2.95	3.02	1.39	3.54	5.95	4.66	1.79	0.48	0.47	0.68	0.33	0.53	2.11	0.52	S1_dn	S2_dn	S3_dn	S4_dn	S5_dn	S6_dn	S7_dn	PS.lightreaction.other electron carrier (ox/red).ferredoxin reductase	AT1G20020	ferredoxin-NADP(+)-oxidoreductase 2	Encodes a leaf-type ferredoxin:NADP(H) oxidoreductase. It is present in both chloroplast stroma and thylakoid membranes but is more abundant in the stroma	Manes.01G146600	3.67	3.04	2.15	2.83	3.98	2.26	1.38	1.33	1.47	3.43	3.71	3.49	7.3	5.01	5.55	5.37	4.97	3.63	2.51	1.52	1.33	0.55	0.68
Manes.01G164200	15.3	19.67	13.37	23.42	36.65	26.73	16.86	5.63	7.08	5.37	4.18	5.39	5.29	4.29	S1_dn	S2_dn	S3_dn	S4_dn	S5_dn	S6_dn	S7_dn	Co-factor and vitamine metabolism.thiamine	AT2G29630	thiaminC	Encodes a protein involved in thiamine biosynthesis. The protein is an iron-sulfur cluster protein predicted to catalyze the conversion of 5-aminoimidazole ribonucleotide (AIR) to hydroxymethylpyrimidine phosphate (HMP-P). A severe reduction of THIC levels in plants decreases vitamin B1 (thiamin diphosphate (TPP)) levels and also leads to changes in the levels of numerous other metabolites since …	Manes.01G164200	15.67	16.82	13.4	18.17	21.01	19.83	13.91	13.25	12.95	23.21	23.71	23.34	37.83	41.88	30.23	27.74	29.16	23.28	15.76	16.16	18.65	5.84	4.9
Manes.01G180600	2.42	1.76	2.82	1.46	3.02	2.4	5.03	0.53	0.27	0.15	0.29	0	0.14	0.36	S1_dn	S2_dn	S3_dn	S4_dn	S5_dn	S6_dn	S7_dn	protein.postranslational modification.kinase.receptor like cytoplasmatic kinase V	AT5G66790	Protein kinase superfamily protein		Manes.01G180600	2.94	1.72	2.61	1.49	1.83	1.97	3.08	2.78	2.6	1.17	1.47	1.75	3.18	3.07	2.81	2.72	1.61	2.86	5.46	5.09	4.53	0.41	0.58
Manes.01G255900	0.68	0.51	1.53	26.24	6.36	6.19	20.61	0.17	0.18	0.05	1.83	1.31	0.77	2.74	S1_dn	S2_dn	S3_dn	S4_dn	S5_dn	S6_dn	S7_dn	lipid metabolism.Phospholipid synthesis	AT1G01610	glycerol-3-phosphate acyltransferase 4	bifunctional sn-glycerol-3-phosphate 2-O-acyltransferase/phosphatase. Involved in cutin assembly and is functionally redundant with GPAT8.	Manes.01G255900	0.55	0.8	0.7	0.44	0.43	0.66	1.44	1.82	1.33	25.33	27.96	25.43	6.37	6.89	5.83	6.19	6.14	6.25	22.29	18.93	20.6	0.11	0.21
Manes.01G257900	0.86	0.78	1.11	0.52	0.48	0.75	0.42	0.13	0.07	0.11	0.2	0.03	0.08	0.19	S1_dn	S2_dn	S3_dn	S4_dn	S5_dn	S6_dn	S7_dn	not assigned.unknown	no hits			Manes.01G257900	0.8	0.86	0.93	1.13	0.54	0.66	1.12	1.33	0.87	0.44	0.7	0.42	0.37	0.38	0.69	0.27	0.8	1.19	0.09	0.36	0.8	0	0
Manes.01G260000	5.14	3.53	3.41	7.25	7.28	8.51	5.47	0.72	0.69	1.62	1.63	1.59	0.67	0.73	S1_dn	S2_dn	S3_dn	S4_dn	S5_dn	S6_dn	S7_dn	misc.short chain dehydrogenase/reductase (SDR)	AT3G61220	NAD(P)-binding Rossmann-fold superfamily protein	CytADR/SDR1 is an aldehyde reductase that catalyzes the reduction of the aldehyde carbonyl groups on alpha,beta-unsaturated aldehydes with more than 5 carbons in vitro. It can also act on menthone and neomenthol in vitro, but these do not represent likely endogenous activities of this enzyme in planta. GFP-tagged CytADR appears to localize to the cytosol where it likely plays a role in detoxifyin…	Manes.01G260000	4.1	5.8	5.51	3.31	4.35	2.92	3.15	2.66	4.41	7.08	8.73	5.94	7.3	5.63	8.91	7.07	8.7	9.76	4.48	6.34	5.59	0.66	0.96
Manes.02G017200	0.3	0.66	0.75	0.24	2.82	0.89	2.11	0.08	0.15	0	0.04	0	0.07	0.07	S1_dn	S2_dn	S3_dn	S4_dn	S5_dn	S6_dn	S7_dn	stress.abiotic.heat	AT5G52640	heat shock protein 90.1	Encodes a cytosolic heat shock protein AtHSP90.1. AtHSP90.1 interacts with disease resistance signaling components SGT1b and RAR1 and is required for RPS2-mediated resistance.	Manes.02G017200	0.49	0.17	0.23	0.4	0.81	0.77	0.66	0.73	0.87	0.29	0.23	0.21	4.06	2.82	1.58	0.82	0.66	1.19	1.88	1.87	2.58	0.11	0.12
Manes.02G034700	4.83	3.19	6.57	2.81	10.66	6.08	4.67	0.7	0.31	0.57	1.35	0.26	0.82	0.84	S1_dn	S2_dn	S3_dn	S4_dn	S5_dn	S6_dn	S7_dn	misc.invertase/pectin methylesterase inhibitor family protein	AT4G25260	Plant invertase/pectin methylesterase inhibitor superfamily protein		Manes.02G034700	5.08	4.88	4.53	2.1	3.55	3.93	5.05	7.26	7.41	4.31	2.78	1.33	10.8	10.77	10.42	5.03	7.02	6.19	4.83	5	4.17	0.84	0.77
Manes.02G166300	1.04	0.99	0.76	1.4	0.69	0.53	0.6	0.18	0.05	0.01	0.08	0	0.02	0.02	S1_dn	S2_dn	S3_dn	S4_dn	S5_dn	S6_dn	S7_dn	not assigned.unknown	no hits			Manes.02G166300	1.1	1.09	0.93	0.93	0.86	1.19	0.46	0.61	1.2	0.8	1.24	2.17	0.75	0.69	0.62	0.54	0.44	0.6	0.72	0.36	0.71	0.11	0.16
Manes.02G196100	1.94	1.73	1.58	0.81	0.15	0.02	0.8	0	0.02	0.03	0.02	0	0	0.01	S1_dn	S2_dn	S3_dn	S4_dn	S5_dn	S6_dn	S7_dn	misc.GDSL-motif lipase	AT1G71691	GDSL-like Lipase/Acylhydrolase superfamily protein		Manes.02G196100	1.77	2.07	1.97	1.74	1.77	1.67	1.44	1.15	2.14	0.8	0.93	0.7	0.31	0.06	0.07	0	0.07	0	0.45	1.52	0.44	0	0
Manes.02G209700	0.95	0.58	1.22	1.12	1.92	2.94	1.61	0	0	0	0	0	0	0	S1_dn	S2_dn	S3_dn	S4_dn	S5_dn	S6_dn	S7_dn	not assigned.unknown	no hits			Manes.02G209700	1.16	0.69	0.99	0.44	0.64	0.66	1.44	1.21	1	1.17	1	1.19	1.12	2.25	2.4	2.45	2.56	3.81	2.6	0.8	1.42	0	0
Manes.02G221600	1.94	2.03	1.57	1.05	1.84	2.49	2.23	0.3	0.38	0.34	0.29	0.47	0.31	0.13	S1_dn	S2_dn	S3_dn	S4_dn	S5_dn	S6_dn	S7_dn	not assigned.unknown	AT2G21195			Manes.02G221600	1.84	1.78	2.2	3.11	1.5	1.49	1.84	1.39	1.47	1.39	0.7	1.05	2	1.94	1.58	2.86	1.46	3.16	1.97	2.5	2.22	0.23	0.42
Manes.03G000700	46.66	48.17	38.23	20.69	33.49	8	11.6	14.89	9.61	8.6	10.11	3.3	3.95	2.36	S1_dn	S2_dn	S3_dn	S4_dn	S5_dn	S6_dn	S7_dn	protein.postranslational modification.kinase.receptor like cytoplasmatic kinase IX	AT2G24370	Protein kinase protein with adenine nucleotide alpha hydrolases-like domain		Manes.03G000700	42.29	45.06	52.62	49.45	43.91	51.16	36.87	37.7	40.11	20.66	18.77	22.64	31.65	35.49	33.32	7.75	8.92	7.32	12.53	10	12.26	15.44	13.94
Manes.03G002900	9.73	10.01	10.31	28.01	16.75	34.71	40.58	2.97	3.59	4.45	3.44	6.83	5.91	19.25	S1_dn	S2_dn	S3_dn	S4_dn	S5_dn	S6_dn	S7_dn	transport.ABC transporters and multidrug resistance systems	AT4G31390	Protein kinase superfamily protein		Manes.03G002900	9.73	9.7	9.75	9.69	11.23	9.11	10.1	9.74	11.08	27.44	26.42	30.18	16.6	15.84	17.82	33.66	35.89	34.59	34.56	43.48	43.69	2.61	3.29
Manes.03G021800	1.03	1.7	1.79	1.1	1.63	1.65	2.17	0.45	0.15	0.32	0.11	0.2	0.16	0.3	S1_dn	S2_dn	S3_dn	S4_dn	S5_dn	S6_dn	S7_dn	not assigned.unknown	no hits			Manes.03G021800	0.8	1.26	1.04	1.41	2.26	1.43	1.64	2	1.74	0.8	1.39	1.12	1.44	1.38	2.06	1.09	2.85	1.01	2.06	1.87	2.58	0.32	0.49
Manes.03G043000	2.61	3.03	3.3	5.35	6.78	9.27	6.45	0.03	0.03	0.17	0.19	0.14	0.23	0.72	S1_dn	S2_dn	S3_dn	S4_dn	S5_dn	S6_dn	S7_dn	misc.gluco-, galacto- and mannosidases.beta-galactosidase	AT5G20710	beta-galactosidase 7		Manes.03G043000	1.77	2.87	3.19	4.24	2.1	2.74	3.21	3.09	3.6	4.31	5.25	6.5	6.93	6.82	6.58	10.88	8.11	8.81	5.82	6.61	6.93	0.05	0.05
Manes.03G058600	60.49	72.99	111.77	124.73	128.06	88.93	94.36	27.3	29.87	35	32.59	48.6	38.52	38.14	S1_dn	S2_dn	S3_dn	S4_dn	S5_dn	S6_dn	S7_dn	RNA.regulation of transcription.unclassified	AT4G02220	zinc finger (MYND type) family protein / programmed cell death 2 C-terminal domain-containing protein		Manes.03G058600	59.92	64	57.56	73.63	73.14	72.19	115.91	105.48	113.93	128.24	123.89	122.07	131.34	127.88	124.97	82.21	91	93.59	98.67	93.74	90.67	27.74	27.43
Manes.03G063400	4.77	2.26	2.4	2.1	0.66	0.48	0.51	0.04	0	0.02	0	0	0.03	0.03	S1_dn	S2_dn	S3_dn	S4_dn	S5_dn	S6_dn	S7_dn	misc.peroxidases	AT2G37130	Peroxidase superfamily protein		Manes.03G063400	4.16	5.45	4.7	2.22	2.9	1.67	3.02	0.3	3.87	2.04	1.54	2.73	0.56	0.81	0.62	0.2	0.22	1.01	0.72	0.71	0.09	0.05	0.02
Manes.03G077300	55.19	54.54	68.77	62.49	77.59	71.68	102.61	22.44	25.46	33.15	23.45	34.37	22.69	50.13	S1_dn	S2_dn	S3_dn	S4_dn	S5_dn	S6_dn	S7_dn	RNA.regulation of transcription.unclassified	AT1G07950	Surfeit locus protein 5 subunit 22 of Mediator complex		Manes.03G077300	52.27	54.24	59.06	57.56	53.53	52.53	69.27	66.15	70.88	63.57	59.63	64.28	72.72	80.12	79.93	77.45	70.02	67.58	91.41	115.88	100.53	22.21	22.55
Manes.03G079400	5.16	17.33	65.16	96.67	4.52	2.68	5.86	0.03	0.15	1.27	0	0.02	0.04	0.05	S1_dn	S2_dn	S3_dn	S4_dn	S5_dn	S6_dn	S7_dn	not assigned.unknown	AT5G10695			Manes.03G079400	5.08	4.59	5.8	19.42	16.12	16.44	64.09	63.3	68.08	103.94	93.69	92.37	5.56	2.32	5.69	2.45	3.22	2.38	5.91	5.8	5.86	0.05	0.05
Manes.03G085400	21.89	12.3	4.17	8.58	4.33	4.11	4.64	1.9	0.43	0.36	0.36	0.96	0.41	0.94	S1_dn	S2_dn	S3_dn	S4_dn	S5_dn	S6_dn	S7_dn	transport.amino acids	AT3G13620	Amino acid permease family protein	Encodes POLYAMINE UPTAKE TRANSPORTER 4, an amino acid permease family protein.	Manes.03G085400	23.14	21.87	20.66	13.44	11.66	11.79	3.35	4.96	4.2	8.54	10.43	6.78	4.56	5.01	3.43	5.24	2.92	4.17	5.64	3.84	4.44	2.32	1.94
Manes.03G086600	13.06	10.17	9.81	18.3	17.6	19.97	28.04	4.98	3.11	2.46	3.02	1.38	2.37	5.38	S1_dn	S2_dn	S3_dn	S4_dn	S5_dn	S6_dn	S7_dn	protein.postranslational modification.kinase.receptor like cytoplasmatic kinase VII	AT5G56460	Protein kinase superfamily protein		Manes.03G086600	13.89	12.4	12.88	11.3	10.21	8.99	10.69	7.99	10.75	16.06	19.7	19.15	15.86	17.46	19.47	16.18	22.66	21.08	28.11	29.37	26.64	5.32	4.81
Manes.03G087400	13.88	16.42	16.34	21.56	29.55	26.98	20.13	2.78	1.73	2.06	1.64	6.96	9.64	1.58	S1_dn	S2_dn	S3_dn	S4_dn	S5_dn	S6_dn	S7_dn	not assigned.unknown	no hits			Manes.03G087400	13.71	15.1	12.82	15.18	16.98	17.09	16.6	15.19	17.22	24.01	21.32	19.35	25.91	33.68	29.07	26.79	26.82	27.33	21.85	17.59	20.96	2.77	2.12
Manes.03G092100	2.03	2.07	1.03	0.37	1.33	1.65	1.07	0.26	0.17	0.05	0.08	0	0.02	0.07	S1_dn	S2_dn	S3_dn	S4_dn	S5_dn	S6_dn	S7_dn	signalling.receptor kinases.leucine rich repeat VIII.VIII-2	AT3G14840	Leucine-rich repeat transmembrane protein kinase		Manes.03G092100	2.57	1.03	2.49	1.74	2.63	1.85	0.66	0.97	1.47	0.22	0.46	0.42	1.25	1.56	1.17	2.04	0.95	1.96	1.07	1.79	0.36	0.3	0.28
Manes.03G092300	8.28	10.69	6.2	2.83	7.86	10.03	5.2	1.13	0.76	0.22	0.55	0.26	0.28	0.1	S1_dn	S2_dn	S3_dn	S4_dn	S5_dn	S6_dn	S7_dn	signalling.receptor kinases.leucine rich repeat VIII.VIII-2	AT3G14840	Leucine-rich repeat transmembrane protein kinase		Manes.03G092300	7.83	9.01	8.01	12.88	10.91	8.28	5.77	6.23	6.61	2.55	3.09	2.86	8.99	7.2	7.4	10.27	8.7	11.13	4.92	5.54	5.15	1.39	1.14
Manes.03G096400	2.34	3.29	3	5.05	12.2	6.02	4.43	0.46	0.44	0.81	0.35	1.44	1.05	1.78	S1_dn	S2_dn	S3_dn	S4_dn	S5_dn	S6_dn	S7_dn	not assigned.unknown	no hits			Manes.03G096400	2.69	2.58	1.74	2.58	3.49	3.81	2.82	3.45	2.74	5.33	4.02	5.8	12.55	13.08	10.97	6.32	6.07	5.66	3.85	4.82	4.62	0.55	0.51
Manes.03G117600	9.1	11.12	8.51	12.03	24.56	24.2	20.75	1.69	1.15	1.32	1.39	1.38	1.35	1.59	S1_dn	S2_dn	S3_dn	S4_dn	S5_dn	S6_dn	S7_dn	not assigned.no ontology.ABC1 family protein	AT1G11390	Protein kinase superfamily protein		Manes.03G117600	9.12	9.24	8.94	11.71	11.29	10.36	8.66	8.59	8.28	13.07	11.28	11.74	25.59	25.66	22.42	26.32	22.58	23.7	18.35	21.25	22.65	1.64	1.77
Manes.03G118000	0.44	0.41	0.49	1.56	2.34	3.43	2.14	0	0.07	0	0	0.17	0.3	0.64	S1_dn	S2_dn	S3_dn	S4_dn	S5_dn	S6_dn	S7_dn	signalling.receptor kinases.S-locus glycoprotein like	AT1G11300	protein serine/threonine kinases;protein kinases;ATP binding;sugar binding;kinases;carbohydrate binding	The annotation for At1g11300 in TAIR10 is incorrect. This locus has been split into two At1g11300 (symbol: EGM1) and At1g11305 (symbol: EGM2) (Olivier Loudet, personal communication, 2013-04-03). See Comment field for revised annotation.	Manes.03G118000	0.61	0.29	0.41	0.52	0.11	0.6	0.59	0.42	0.47	0.73	1.7	2.24	2.56	2.19	2.26	4.35	3.73	2.2	2.6	1.7	2.13	0	0
Manes.03G121400	1.47	1.91	3.64	6.98	12.51	18.98	17.25	0.63	0.47	0.92	0.82	1.33	2.18	4.16	S1_dn	S2_dn	S3_dn	S4_dn	S5_dn	S6_dn	S7_dn	secondary metabolism.flavonoids.dihydroflavonols.dihydroflavonol 4-reductase	AT4G27250	NAD(P)-binding Rossmann-fold superfamily protein		Manes.03G121400	1.29	1.55	1.57	2.18	2.47	1.07	3.54	3.45	3.94	6.57	7.65	6.71	12.92	11.39	13.23	19.65	19.73	17.56	18	16.34	17.41	0.89	0.44
Manes.03G139400	13.4	5.77	2.79	2.78	5.65	1.12	1.16	2.76	0.12	0.92	0.31	0.56	0.39	0.19	S1_dn	S2_dn	S3_dn	S4_dn	S5_dn	S6_dn	S7_dn	misc.cytochrome P450	AT3G26320	cytochrome P450, family 71, subfamily B, polypeptide 36	putative cytochrome P450	Manes.03G139400	13.59	13.78	12.82	6.5	5.21	5.6	2.82	2.54	3	3.14	1.7	3.49	5.56	5.57	5.83	1.36	1.53	0.48	0.81	1.43	1.24	2.82	3.1
Manes.03G157400	8.13	8.78	5.97	13.5	37.68	24.06	18.14	0.23	0.33	0.36	0.57	0.76	0.82	0.99	S1_dn	S2_dn	S3_dn	S4_dn	S5_dn	S6_dn	S7_dn	signalling.receptor kinases.leucine rich repeat XII	AT1G35710	Protein kinase family protein with leucine-rich repeat domain		Manes.03G157400	6.73	7.86	9.81	8.84	7.15	10.36	5.9	4.54	7.48	13.14	12.82	14.53	33.71	42.25	37.09	20.94	26.17	25.07	16.38	19.82	18.21	0.3	0.09
Manes.03G172300	3.02	2.87	2.81	3.08	1.83	1.19	1.04	0.33	0.19	0.14	0.02	0.33	0.3	0.17	S1_dn	S2_dn	S3_dn	S4_dn	S5_dn	S6_dn	S7_dn	S-assimilation.ATPS	AT3G22890	ATP sulfurylase 1	encodes ATP sulfurylase, the first enzyme in the sulfate assimilation pathway of Arabidopsis. It may also participate in selenium metabolism.	Manes.03G172300	2.08	2.87	4.12	2.54	2.85	3.22	1.97	3.87	2.6	3.65	2.09	3.49	1.81	1.82	1.85	1.02	1.61	0.95	1.25	1.16	0.71	0.32	0.3
Manes.03G203200	1.25	1.12	0.73	0.22	0.69	0.34	0.48	0.11	0.06	0.02	0	0.04	0.15	0.15	S1_dn	S2_dn	S3_dn	S4_dn	S5_dn	S6_dn	S7_dn	hormone metabolism.gibberelin.signal transduction	AT1G66350	RGA-like 1	Negative regulator of GA responses, member of GRAS family of transcription factors. Also belongs to the DELLA proteins that restrain the cell proliferation and expansion that drives plant growth. RGL1 may be involved in reducing ROS accumulation in response to stress by up-regulating the transcription of superoxide dismutases. Rapidly degraded in response to GA. Involved in flower and fruit devel…	Manes.03G203200	1.04	1.38	1.33	1.05	0.81	1.49	0.85	0.42	0.93	0.07	0.39	0.21	0.81	0.56	0.69	0.27	0.44	0.3	0.09	0.54	0.8	0.2	0.09
Manes.04G022600	16.73	16.11	13.43	61.27	90.37	49.26	40.91	7.15	4.54	5.56	5.17	6.15	6.9	5.32	S1_dn	S2_dn	S3_dn	S4_dn	S5_dn	S6_dn	S7_dn	not assigned.unknown	no hits			Manes.04G022600	15.67	16.82	17.7	16.95	16.5	14.89	12.07	12.53	15.68	59.7	55.92	68.2	86.27	92.51	92.34	45.9	50.8	51.08	39.39	40.09	43.25	7.91	6.44
Manes.04G039800	1.92	1.42	1.03	0.69	0.78	0.89	0.15	0.16	0.05	0	0.12	0	0	0	S1_dn	S2_dn	S3_dn	S4_dn	S5_dn	S6_dn	S7_dn	not assigned.unknown	no hits			Manes.04G039800	1.84	2.07	1.86	1.33	1.56	1.37	0.92	0.91	1.27	0.66	0.77	0.63	0.31	1	1.03	0.82	1.32	0.54	0	0	0.44	0.2	0.21
Manes.04G040300	19.11	17.99	18.85	13	16.63	14.4	14.42	4.1	3.94	4.23	3.74	3.28	4.66	4.12	S1_dn	S2_dn	S3_dn	S4_dn	S5_dn	S6_dn	S7_dn	RNA.RNA binding	AT2G43370	RNA-binding (RRM/RBD/RNP motifs) family protein		Manes.04G040300	19.1	15.96	22.28	17.72	17.3	18.94	18.83	18.64	19.09	11.82	14.52	12.65	17.79	15.77	16.32	13.53	13.59	16.08	14.86	14.73	13.68	4.16	3.31
Manes.04G044600	1.62	0.96	1.22	1.05	1.06	0.82	0.42	0.22	0.06	0	0.11	0	0	0	S1_dn	S2_dn	S3_dn	S4_dn	S5_dn	S6_dn	S7_dn	stress.biotic.PR-proteins	AT3G46710	NB-ARC domain-containing disease resistance protein		Manes.04G044600	1.41	1.84	1.62	0.93	0.64	1.31	1.18	1.75	0.73	1.53	0.93	0.7	0.62	1.38	1.17	0.82	0.8	0.83	0.09	0.89	0.27	0.25	0.09
Manes.04G047700	3.87	4.31	2.67	2.44	2.99	2.46	1.72	0.23	0.27	0.16	0.88	0.09	0.03	0	S1_dn	S2_dn	S3_dn	S4_dn	S5_dn	S6_dn	S7_dn	not assigned.unknown	AT3G03320	RNA-binding ASCH domain protein		Manes.04G047700	3	3.73	4.87	4.2	4.68	4.05	2.62	2	3.4	2.12	3.09	2.1	2.5	3.51	2.95	2.65	2.78	1.96	1.61	2.14	1.42	0.25	0.14
Manes.04G048000	0.94	0.52	0.5	0.4	1.68	1.56	1.13	0	0	0	0	0	0	0	S1_dn	S2_dn	S3_dn	S4_dn	S5_dn	S6_dn	S7_dn	not assigned.unknown	no hits			Manes.04G048000	0.86	0.8	1.16	0.85	0.59	0.12	0.59	0.24	0.67	0.07	0.77	0.35	0.75	1.75	2.54	0.95	2.05	1.67	1.34	0.62	1.42	0	0
Manes.04G048100	5.35	4.72	6.33	10.45	12.3	10.87	11.18	0.02	0.05	0	0.02	0.01	0	0.04	S1_dn	S2_dn	S3_dn	S4_dn	S5_dn	S6_dn	S7_dn	signalling.G-proteins	AT2G43490	Ypt/Rab-GAP domain of gyp1p superfamily protein		Manes.04G048100	4.28	5.74	6.03	4.64	4.94	4.59	6.95	5.02	7.01	8.69	12.05	10.62	11.55	12.46	12.89	11.36	11.18	10.06	10.03	12.32	11.19	0	0.05
Manes.04G048200	19.52	21.24	24.63	30.2	34.21	29.15	30.83	2.75	2.11	2.02	1.53	2	3.57	3.25	S1_dn	S2_dn	S3_dn	S4_dn	S5_dn	S6_dn	S7_dn	not assigned.no ontology.pentatricopeptide (PPR) repeat-containing protein	AT2G33680	Tetratricopeptide repeat (TPR)-like superfamily protein		Manes.04G048200	19.83	19.86	18.86	21.07	21.34	21.32	25.58	25.96	22.36	26.57	30.97	33.05	32.77	32.42	37.43	27.74	29.45	30.25	30.44	28.57	33.48	2.98	2.31
Manes.04G057700	4.6	4.24	3.37	2.04	5.61	8.22	2.55	0.91	0.52	0.42	0.38	1.03	0.62	0.68	S1_dn	S2_dn	S3_dn	S4_dn	S5_dn	S6_dn	S7_dn	not assigned.no ontology	AT1G17330	Metal-dependent phosphohydrolase		Manes.04G057700	4.22	5.28	4.29	3.83	3.76	5.12	3.48	3.63	3	1.9	1.16	3.07	5.06	5.13	6.65	7.89	8.62	8.16	2.24	2.05	3.37	1.05	0.84
Manes.04G058600	39.08	46.46	64.44	59.43	70.63	31.94	35.71	15.5	16.2	18.28	11.8	17.4	12.74	13.66	S1_dn	S2_dn	S3_dn	S4_dn	S5_dn	S6_dn	S7_dn	not assigned.no ontology	AT1G74340	dolichol phosphate-mannose biosynthesis regulatory protein-related	Encodes a subunit of the dolichol phosphate mannase synthase (DPMS) complex that may serve as membrane anchors for the catalytic core, DPMS1, or provide catalytic assistance. It is localized in the ER and mediates isoprenyl-linked glycan biogenesis.	Manes.04G058600	35.74	39.09	42.41	43.39	47.02	48.96	64.94	54.71	73.68	61.89	57.08	59.32	74.41	68.85	68.62	31.89	29.75	34.17	34.65	37.05	35.43	15.3	16.88
Manes.04G090100	14.29	15.76	22.74	30.25	32.39	25.65	30.92	6.26	5.53	8.07	4.15	9.96	9.9	11.78	S1_dn	S2_dn	S3_dn	S4_dn	S5_dn	S6_dn	S7_dn	not assigned.unknown	no hits			Manes.04G090100	14.44	15.38	13.05	15.9	15.05	16.32	20.93	24.21	23.09	32.63	27.65	30.46	29.9	33.68	33.59	23.26	22.73	30.96	28.02	32.41	32.33	6.48	6.93
Manes.04G099800	0.84	0.66	1.01	0.56	0.89	1.72	1.02	0.01	0	0	0	0.06	0.01	0	S1_dn	S2_dn	S3_dn	S4_dn	S5_dn	S6_dn	S7_dn	not assigned.unknown	no hits			Manes.04G099800	0.73	0.86	0.93	0.52	0.75	0.71	1.25	0.79	1	0.51	0.62	0.56	0.81	0.56	1.3	1.63	1.02	2.5	2.24	0.45	0.36	0	0
Manes.04G103900	4.23	5.32	6.52	11.43	16.87	12.08	7.82	0.32	0.07	0.43	0.46	0.13	0.48	0.16	S1_dn	S2_dn	S3_dn	S4_dn	S5_dn	S6_dn	S7_dn	RNA.regulation of transcription.putative transcription regulator	AT1G15910	XH/XS domain-containing protein	Belongs to a subgroup of SGS3-like proteins that act redundantly in RNA-directed DNA methylation: AT1G15910 (FDM1), AT4G00380 (FDM2), AT3G12550 (FDM3), AT1G13790 (FDM4), AT1G80790 (FDM5).	Manes.04G103900	4.16	4.53	4	5.65	6.13	4.17	6.56	7.2	5.81	13.65	10.66	9.99	16.35	15.96	18.3	11.15	10.16	14.94	7.79	7.41	8.26	0.43	0.47
Manes.04G126800	1.65	3.15	2.19	4.16	9.07	7.54	6.36	0.28	0.37	0.19	0.43	0.09	0.39	0.09	S1_dn	S2_dn	S3_dn	S4_dn	S5_dn	S6_dn	S7_dn	signalling.receptor kinases.proline extensin like	AT3G24540	Protein kinase superfamily protein	Encodes a member of the proline-rich extensin-like receptor kinase (PERK) family. This family consists of 15 predicted receptor kinases (PMID: 15653807).	Manes.04G126800	1.53	1.55	1.86	2.99	3.17	3.28	1.84	2.78	1.94	3.87	3.94	4.68	7.43	9.51	10.28	8.23	8.55	5.83	7.43	5.09	6.57	0.09	0.35
Manes.04G144000	3.2	2.9	3.82	8.15	11.45	8.08	6.9	1.07	1.17	1.23	0.65	2.03	1.36	3.09	S1_dn	S2_dn	S3_dn	S4_dn	S5_dn	S6_dn	S7_dn	not assigned.unknown	no hits			Manes.04G144000	2.45	4.3	2.84	2.5	3.71	2.5	3.74	4.18	3.54	5.62	11.28	7.55	10.8	12.71	10.83	7.48	8.26	8.51	7.97	6.43	6.31	1.48	0.98
Manes.05G110400	0.34	0.88	0.91	2.03	6.54	7.87	2.44	0.06	0.23	0.11	0.2	0.19	0.73	0.65	S1_dn	S2_dn	S3_dn	S4_dn	S5_dn	S6_dn	S7_dn	transport.unspecified cations	AT2G03620	magnesium transporter 3	Transmembrane magnesium transporter. One of nine family members.	Manes.05G110400	0.67	0.29	0.06	0.85	1.07	0.71	1.12	1.09	0.53	1.46	2.24	2.38	6.87	7.14	5.62	7.82	8.04	7.74	2.78	1.87	2.66	0.14	0.05
Manes.05G151400	4.19	3.54	3.94	3.08	6.11	7.66	3.04	0.52	0.96	0.43	0.5	0.95	1.02	0.43	S1_dn	S2_dn	S3_dn	S4_dn	S5_dn	S6_dn	S7_dn	RNA.regulation of transcription.bZIP transcription factor family	AT4G38900	Basic-leucine zipper (bZIP) transcription factor family protein		Manes.05G151400	3.92	4.59	4.06	3.63	3.01	3.99	4.33	4.3	3.2	3.28	2.39	3.56	6.93	5.01	6.38	8.64	8.26	6.07	2.33	4.2	2.58	0.95	0.21
Manes.05G165400	42.06	41.39	59.13	53.46	17.26	11.63	19.74	1.75	2.78	5.37	12.94	3.87	2.48	3.73	S1_dn	S2_dn	S3_dn	S4_dn	S5_dn	S6_dn	S7_dn	not assigned.unknown	no hits			Manes.05G165400	43.39	39.26	43.52	38.19	43.75	42.23	57.2	61	59.2	49.34	52.83	58.2	20.91	16.27	14.6	12.58	10.09	12.21	19.25	20.98	19	1.91	1.47
Manes.05G165500	30.06	40.48	48.76	27	37.36	15.43	17.76	0.35	0.22	0.64	1.03	0.49	0.32	0.9	S1_dn	S2_dn	S3_dn	S4_dn	S5_dn	S6_dn	S7_dn	not assigned.unknown	no hits			Manes.05G165500	29.99	28.64	31.56	36.13	43.26	42.05	52.28	46.48	47.52	22.92	28.04	30.05	40.14	35.68	36.26	14.21	15.64	16.43	22.74	14.37	16.16	0.48	0.28
Manes.05G165600	24.02	25.07	31.89	18.57	21.74	7.76	13.35	0	0.03	0.05	0	0.01	0.02	0.02	S1_dn	S2_dn	S3_dn	S4_dn	S5_dn	S6_dn	S7_dn	not assigned.unknown	no hits			Manes.05G165600	24.97	22.38	24.72	26.32	24.94	23.94	32.27	35.71	27.7	17.74	18.54	19.42	20.54	23.35	21.32	8.57	6.8	7.92	13.97	11.25	14.83	0	0
Manes.05G181400	59.77	61.79	54.29	71.26	135.4	115.82	141.92	13.36	9.67	11.86	10.96	11.06	15.66	17.47	S1_dn	S2_dn	S3_dn	S4_dn	S5_dn	S6_dn	S7_dn	not assigned.no ontology	AT1G27760	interferon-related developmental regulator family protein / IFRD protein family	Encodes a protein with similarity to human interferon-related developmental regulator (IFRD)that is involved in salt tolerance. Loss of function mutations are hypersensitive to salt stress and have reduced fertility. SAT32 is found in the cytoplasm but appears to translocate to the nucleus when plants are subject to salt stress.	Manes.05G181400	56.55	64.05	58.72	70.4	59.39	55.57	55.89	52.59	54.4	79.48	62.41	71.9	129.4	138.46	138.34	124.57	111.39	111.51	151.85	141.33	132.59	13.78	13.98
Manes.05G196000	15.09	15.84	14.64	16.69	28.14	26.19	24.06	2.09	2.3	2.51	1.86	2.43	2.48	2.47	S1_dn	S2_dn	S3_dn	S4_dn	S5_dn	S6_dn	S7_dn	protein.synthesis.initiation	AT3G49470	nascent polypeptide-associated complex subunit alpha-like protein 2		Manes.05G196000	14.44	15.44	15.38	17.36	15.26	14.89	14.5	15.13	14.28	16.71	16.3	17.05	30.21	26.98	27.22	24.14	25.73	28.7	26.95	20.8	24.42	1.55	2.4
Manes.05G196700	1.43	1.9	1.6	2.18	1.43	1.07	1.13	0.14	0.18	0.24	0.15	0.05	0.18	0.32	S1_dn	S2_dn	S3_dn	S4_dn	S5_dn	S6_dn	S7_dn	transport.ABC transporters and multidrug resistance systems	AT3G28860	ATP binding cassette subfamily B19	Encodes a member of the ATP-binding cassette (ABC) transporter family that is involved in auxin transport and is involved in postembryonic organ separation. Also known as AtMDR11 and PGP19. Possibly regulates auxin-dependent responses by influencing basipetal auxin transport in the root. Acts upstream of phyA in regulating hypocotyl elongation and gravitropic response. Exerts nonredundant, partia…	Manes.05G196700	1.29	1.55	1.45	1.7	1.93	2.08	1.64	2.24	0.93	1.82	2.7	2.03	1	1.38	1.92	1.84	0.66	0.71	0.63	0.89	1.86	0.02	0.26
Manes.05G204300	0.85	0.67	1.17	1.17	2.1	1.75	8.18	0.22	0.13	0.22	0.26	0.23	0.39	2.16	S1_dn	S2_dn	S3_dn	S4_dn	S5_dn	S6_dn	S7_dn	not assigned.unknown	no hits			Manes.05G204300	0.98	0.92	0.64	0.61	0.7	0.71	1.25	1.39	0.87	1.9	0.7	0.91	2.25	2.07	1.99	1.7	2.19	1.37	8.68	9.46	6.39	0	0.21
Manes.06G011500	2.51	2.13	1.57	4.63	4.72	3.82	1.61	0.09	0.05	0.13	0.28	0.26	0.2	0.13	S1_dn	S2_dn	S3_dn	S4_dn	S5_dn	S6_dn	S7_dn	protein.postranslational modification	AT1G11340	S-locus lectin protein kinase family protein		Manes.06G011500	2.51	2.47	2.55	2.54	1.93	1.91	1.57	1.27	1.87	4.23	4.56	5.1	5.56	3.94	4.66	3.81	2.78	4.88	1.52	1.7	1.6	0.11	0.07
Manes.06G011900	1.04	0.83	1.12	1.45	1.54	0.71	0.83	0.03	0.04	0.06	0.31	0.18	0.27	0.03	S1_dn	S2_dn	S3_dn	S4_dn	S5_dn	S6_dn	S7_dn	protein.postranslational modification	AT1G11340	S-locus lectin protein kinase family protein		Manes.06G011900	1.04	1.03	1.04	1.09	0.64	0.77	1.25	0.85	1.27	1.68	1.62	1.05	1.87	1.25	1.51	0.48	1.1	0.54	0.27	0.71	1.51	0.07	0
Manes.06G012000	5.81	7	6.82	8.01	9.87	10.62	11.63	1.79	1.83	2.62	1.53	2.9	2.26	3.11	S1_dn	S2_dn	S3_dn	S4_dn	S5_dn	S6_dn	S7_dn	cell.organisation	AT5G53080	Tetratricopeptide repeat (TPR)-like superfamily protein		Manes.06G012000	6.06	6.03	5.34	7.51	8.01	5.48	7.48	5.45	7.54	7.88	8.73	7.41	9.68	10.39	9.53	10.95	12.21	8.69	9.94	15.27	9.68	1.77	1.49
Manes.06G012300	7.09	7.45	9.02	10.56	14.56	13.46	19.65	1.39	0.84	1.73	0.79	1.85	1.24	1.72	S1_dn	S2_dn	S3_dn	S4_dn	S5_dn	S6_dn	S7_dn	cell.organisation	AT5G53080	Tetratricopeptide repeat (TPR)-like superfamily protein		Manes.06G012300	7.41	6.77	7.08	8.15	6.93	7.27	10.04	8.35	8.68	9.56	11.35	10.76	14.48	14.46	14.74	13.8	15.2	11.37	19.07	19.02	20.87	1.43	1.45
Manes.06G012400	36.04	36.73	40.55	47.15	71.54	84.15	72.42	15.49	16.04	16.2	15.46	19.72	21.32	19.37	S1_dn	S2_dn	S3_dn	S4_dn	S5_dn	S6_dn	S7_dn	not assigned.no ontology	AT5G09390	CD2-binding protein-related		Manes.06G012400	36.17	35.76	36.2	36.77	38.86	34.55	40.67	44	36.98	43.79	46.65	51.01	75.16	68.04	71.43	81.12	86.25	85.08	70.46	66.15	80.64	15.69	16.64
Manes.06G030200	1.87	1.83	1.66	1.58	3.07	1.3	1.25	0	0	0	0	0.01	0	0.01	S1_dn	S2_dn	S3_dn	S4_dn	S5_dn	S6_dn	S7_dn	not assigned.unknown	no hits			Manes.06G030200	2.33	1.38	1.91	1.86	2.15	1.49	0.98	2.06	1.94	1.31	0.85	2.59	3.06	3	3.15	1.63	1.02	1.25	1.52	1.25	0.98	0	0
Manes.06G031600	5	3.98	4.46	3.84	3.02	3.46	2	0.62	0.27	0.11	0.1	0.18	0.09	0	S1_dn	S2_dn	S3_dn	S4_dn	S5_dn	S6_dn	S7_dn	RNA.processing	AT3G20650	mRNA capping enzyme family protein		Manes.06G031600	4.9	4.99	5.11	4.24	4.25	3.45	3.67	4.9	4.81	4.01	4.09	3.42	2.81	2.75	3.5	4.62	2.85	2.92	2.06	2.95	0.98	0.52	1
Manes.06G033400	5.02	3.22	1.45	3.57	5.41	10.37	10.98	0.12	0.13	0.02	0.13	0.09	0.05	0.93	S1_dn	S2_dn	S3_dn	S4_dn	S5_dn	S6_dn	S7_dn	not assigned.unknown	no hits			Manes.06G033400	4.28	5.91	4.87	3.47	3.28	2.92	0.92	1.57	1.87	3.72	2.86	4.12	4.87	6.07	5.28	11.15	11.33	8.63	12.36	10.53	10.04	0.25	0.07
Manes.06G039300	3.51	3.91	2.52	1.73	4.19	3.16	2.71	0.77	0.74	0.63	0.47	0.39	0.92	0.43	S1_dn	S2_dn	S3_dn	S4_dn	S5_dn	S6_dn	S7_dn	transport.metal	AT3G19490	sodium:hydrogen antiporter 1	member of Na+/H+ antiporter-Putative family	Manes.06G039300	3.55	3.85	3.13	3.39	3.87	4.47	2.89	1.94	2.74	2.12	2.01	1.05	4.49	3.82	4.25	2.86	3.36	3.27	2.6	4.02	1.51	1	0.65
Manes.06G068700	9.7	3.27	1.42	1.32	0.54	1.01	0.42	0.7	0.58	0.23	0.61	0.21	0.04	0.08	S1_dn	S2_dn	S3_dn	S4_dn	S5_dn	S6_dn	S7_dn	amino acid metabolism.synthesis.aspartate family.methionine.homocysteine S-methyltransferase	AT3G25900	Homocysteine S-methyltransferase family protein		Manes.06G068700	9.3	9.81	9.98	2.79	3.28	3.75	1.25	1.33	1.67	0.36	1.16	2.45	0.37	0.69	0.55	1.36	1.24	0.42	0	1.16	0.09	0.41	0.58
Manes.06G106400	47.52	47.63	38.23	31.6	44.32	33.25	24.92	5.01	6.3	4.99	4.39	3.72	5.57	5.49	S1_dn	S2_dn	S3_dn	S4_dn	S5_dn	S6_dn	S7_dn	redox.glutaredoxins	AT5G63030	Thioredoxin superfamily protein		Manes.06G106400	46.39	45	51.17	49.73	47.29	45.86	37.65	34.31	42.72	29.56	32.05	33.19	37.83	47.82	47.3	29.85	37.28	32.63	23.82	25	25.93	4.68	4.9
Manes.06G119900	6.37	4.96	3.59	5.09	7.63	6.09	6.51	0.79	0.23	0.15	0.17	0.3	0.31	0.38	S1_dn	S2_dn	S3_dn	S4_dn	S5_dn	S6_dn	S7_dn	not assigned.unknown	AT4G24910	Protein of unknown function (DUF579)		Manes.06G119900	7.04	5.85	6.21	5.53	4.41	4.94	3.21	3.69	3.87	5.55	4.33	5.38	5.99	8.95	7.95	5.98	6.94	5.36	6.89	6.52	6.13	0.66	0.86
Manes.06G121600	0.04	0.08	1.32	0.3	4.54	3.24	6.58	0	0	0	0	0	0	0	S1_dn	S2_dn	S3_dn	S4_dn	S5_dn	S6_dn	S7_dn	misc.short chain dehydrogenase/reductase (SDR)	AT5G50600	hydroxysteroid dehydrogenase 1	Encodes a hydroxysteroid dehydrogenase shown to act as a NADP+-dependent 11&beta;-,17&beta;-hydroxysteroid dehydrogenase/17&beta;-ketosteroid reductase called HSD1. Two copies of HSD1 (At5g50600 and At5g50700) exist in the Arabidopsis genome as a result of an exact 33-kb duplication on chromosome 5 encompassing seven genes. There are five homologs of HSD1 in Arabidopsis (HSD2-At3g47350, HSD3-At3g…	Manes.06G121600	0.06	0	0.06	0.08	0.05	0.12	1.25	1.39	1.33	0.29	0.39	0.21	4.12	5.26	4.25	3.2	3.95	2.56	8.15	6.79	4.8	0	0
Manes.06G128100	0.37	9.14	49.4	10.55	47.09	38.06	93.2	0.16	1.04	11.59	0.07	5.04	6.83	41.4	S1_dn	S2_dn	S3_dn	S4_dn	S5_dn	S6_dn	S7_dn	not assigned.unknown	AT5G07330			Manes.06G128100	0.43	0.23	0.46	10.82	7.2	9.41	47.75	51.8	48.66	10.66	9.81	11.18	48.5	46.57	46.2	36.18	43.12	34.89	93.11	98.03	88.45	0.3	0.14
Manes.06G145400	6.4	6.14	7.32	9.95	12.06	13.95	15.22	2.36	2.88	2.94	2.53	4.5	4.37	3.03	S1_dn	S2_dn	S3_dn	S4_dn	S5_dn	S6_dn	S7_dn	not assigned.unknown	no hits			Manes.06G145400	6.73	5.74	6.73	7.27	5.91	5.24	6.95	8.41	6.61	11.09	9.96	8.8	12.36	11.33	12.48	12.92	15.71	13.22	13.79	13.75	18.12	2.07	2.26
Manes.07G004500	319.72	578.87	948.11	575.87	367.85	338.54	2179	98.13	105.29	219.61	132.49	122.21	93.9	800.3	S1_dn	S2_dn	S3_dn	S4_dn	S5_dn	S6_dn	S7_dn	RNA.regulation of transcription.unclassified	AT1G51200	A20/AN1-like zinc finger family protein		Manes.07G004500	316.92	329.4	312.85	611.31	573.16	552.13	937.77	952.48	954.09	579.82	585.32	562.47	377.59	364.68	361.27	329.93	342.64	343.06	2152.29	2163.38	2221.33	95.73	102.59
Manes.07G011500	24.66	34.53	72.35	168.52	88.52	70.13	50.93	11.64	13.37	13.26	61.12	24.21	24.4	16.81	S1_dn	S2_dn	S3_dn	S4_dn	S5_dn	S6_dn	S7_dn	not assigned.unknown	no hits			Manes.07G011500	25.09	24.34	24.54	33.79	35.25	34.55	77.47	69.29	70.28	169.7	166.76	169.09	91.64	86.57	87.34	69.7	71.7	69	46.92	49.91	55.95	11.57	11.76
Manes.07G040000	0.27	0.39	0.38	0.66	1.88	1.07	2.5	0.05	0.02	0.02	0.09	0.01	0	0	S1_dn	S2_dn	S3_dn	S4_dn	S5_dn	S6_dn	S7_dn	not assigned.unknown	no hits			Manes.07G040000	0.24	0.17	0.41	0.24	0.38	0.54	0.2	0.54	0.4	0.66	0.54	0.77	1.44	2.13	2.06	0.48	1.9	0.83	2.87	2.86	1.78	0	0.09
Manes.07G042200	1.56	1.02	0.87	3.28	3	3	3.51	0.05	0	0	0.03	0.03	0.11	0.01	S1_dn	S2_dn	S3_dn	S4_dn	S5_dn	S6_dn	S7_dn	RNA.regulation of transcription.NAC domain transcription factor family	AT1G69490	NAC-like, activated by AP3/PI	Encodes a member of the NAC transcription factor gene family. It is expressed in floral primordia and upregulated by AP3 and PI. Its expression is associated with leaf senescence.	Manes.07G042200	1.35	2.18	1.16	1.37	0.86	0.83	0.26	1.88	0.47	2.7	2.39	4.75	2.06	3.57	3.36	1.09	5.04	2.86	2.78	4.2	3.55	0.05	0.02
Manes.07G042500	1.09	1.47	1.04	2.25	2.2	1.86	1.78	0.24	0.18	0.4	0.23	0.49	0.24	0.75	S1_dn	S2_dn	S3_dn	S4_dn	S5_dn	S6_dn	S7_dn	hormone metabolism.auxin.induced-regulated-responsive-activated	AT5G27780	SAUR-like auxin-responsive protein family		Manes.07G042500	1.59	0.8	0.87	1.09	1.29	2.03	0.98	0.67	1.47	2.26	2.32	2.17	2.06	2.07	2.47	1.9	2.12	1.55	1.97	1.87	1.51	0.18	0.26
Manes.07G045800	5.15	2.63	1.3	1.24	1.82	2.05	1.46	0.02	0	0.06	0.04	0	0	0.02	S1_dn	S2_dn	S3_dn	S4_dn	S5_dn	S6_dn	S7_dn	signalling.receptor kinases.legume-lectin	AT5G10530	Concanavalin A-like lectin protein kinase family protein		Manes.07G045800	5.63	4.99	4.82	3.07	3.39	1.43	1.25	1.39	1.27	1.09	1.16	1.47	2.25	2.25	0.96	2.31	1.1	2.74	1.88	1.07	1.42	0.07	0
Manes.07G054400	4.81	3.09	1.29	0.39	0.49	0.04	0.24	0	0.01	0	0.02	0	0	0	S1_dn	S2_dn	S3_dn	S4_dn	S5_dn	S6_dn	S7_dn	transport.misc	AT1G60030	nucleobase-ascorbate transporter 7		Manes.07G054400	5.26	5.34	3.83	2.26	3.98	3.04	1.44	1.09	1.33	0.88	0.15	0.14	0.37	0.56	0.55	0	0	0.12	0.09	0.27	0.36	0	0
Manes.07G057600	10.25	5.75	8.66	16.32	37.22	60.79	45.73	4.46	1.52	4.04	2.11	3.53	1.4	14.67	S1_dn	S2_dn	S3_dn	S4_dn	S5_dn	S6_dn	S7_dn	not assigned.unknown	no hits			Manes.07G057600	10.28	10.27	10.21	6.34	5.37	5.54	10.1	7.99	7.88	16.06	17.38	15.51	39.26	35.8	36.61	60.99	63.44	57.93	46.02	41.78	49.38	3.71	4.04
Manes.07G060000	26.68	25.04	32.25	50.6	51.34	59.62	58.08	1.53	1.59	1.96	1.5	2.14	1.97	3.7	S1_dn	S2_dn	S3_dn	S4_dn	S5_dn	S6_dn	S7_dn	protein.targeting.secretory pathway.golgi	AT4G14160	Sec23/Sec24 protein transport family protein		Manes.07G060000	25.15	27.84	27.04	24.91	23.81	26.39	29.78	38	28.97	51.09	48.04	52.68	52.06	51.77	50.18	63.31	59.35	56.2	62.14	56.33	55.77	1.52	1.47
Manes.07G060400	1.59	1.19	0.69	0.49	0.82	0.98	0.27	0.62	0.46	0.09	0.18	0.12	0.16	0.06	S1_dn	S2_dn	S3_dn	S4_dn	S5_dn	S6_dn	S7_dn	not assigned.unknown	AT3G19570	Family of unknown function (DUF566)	Encodes SCO3 (snowy cotyledon3), a member of a largely uncharacterized protein family unique to the plant kingdom. The sco3-1 mutation alters chloroplast morphology and development, reduces chlorophyll accumulation, impairs thylakoid formation and photosynthesis in seedlings, and results in photoinhibition under extreme CO(2) concentrations in mature leaves. SCO3 is targeted to the periphery of p…	Manes.07G060400	1.59	1.49	1.68	0.69	1.45	1.43	1.05	0.42	0.6	0.29	0.62	0.56	1.37	0.75	0.34	0.82	0.51	1.61	0.18	0.09	0.53	0.59	0.82
Manes.07G069500	52.55	61	56.74	56.19	64.74	58.78	44.55	15.28	17.06	15.61	21.49	12.94	12.87	8.2	S1_dn	S2_dn	S3_dn	S4_dn	S5_dn	S6_dn	S7_dn	protein.postranslational modification	AT1G08750	Peptidase C13 family		Manes.07G069500	52.57	53.49	51.58	64.99	59.76	58.25	56.02	53.86	60.34	55.25	56.38	56.95	60.67	64.1	69.44	60.45	57.96	57.93	45.12	46.96	41.56	14.96	14.75
Manes.07G083400	2.42	2.53	4.52	3.93	3.04	4.05	4.88	0.53	0.23	0.44	0.33	0.37	0.37	0.5	S1_dn	S2_dn	S3_dn	S4_dn	S5_dn	S6_dn	S7_dn	signalling.receptor kinases.crinkly like	AT3G59420	crinkly4	Encodes a membrane localized protein with similarity to receptor kinases which is involved in epidermal cell differentiation. Flowers of mutants have disorganized ovule integument growth and abnormal sepal margins. In the roots, mutants initiate more lateral roots but fewer laterals actually emerge due to defects in lateral root formation. Mutants also display disorganized columella. The root phe…	Manes.07G083400	2.63	2.53	2.09	2.06	2.96	2.56	3.41	5.08	5.07	4.01	4.79	3	3.31	3.13	2.67	3.26	4.31	4.58	6.63	4.37	3.64	0.48	0.44
Manes.07G083500	15.98	12.72	15.59	16.19	4.74	6.41	8.5	0	0.02	0.05	0	0.03	0.02	0.08	S1_dn	S2_dn	S3_dn	S4_dn	S5_dn	S6_dn	S7_dn	not assigned.unknown	no hits			Manes.07G083500	16.89	16.07	14.97	13.48	11.23	13.46	14.89	17.07	14.82	16.79	18.77	13	5.93	4.26	4.04	7.89	5.63	5.72	8.24	8.21	9.06	0	0
Manes.07G090800	2.38	2.06	1.64	2.53	3.34	3.47	3.92	0.63	0.52	0.64	0.41	0.72	0.94	0.79	S1_dn	S2_dn	S3_dn	S4_dn	S5_dn	S6_dn	S7_dn	RNA.regulation of transcription.putative transcription regulator	AT1G07590	Tetratricopeptide repeat (TPR)-like superfamily protein		Manes.07G090800	3	2.64	1.51	2.1	1.93	2.14	1.77	1.82	1.33	3.14	1.31	3.14	3.12	3.69	3.22	4.69	2.85	2.86	4.03	3.12	4.62	0.66	0.68
Manes.07G091400	95.65	134.01	277.08	83.5	207.58	152.08	31.04	7.17	4.58	6.37	4.28	3.53	6.01	0.95	S1_dn	S2_dn	S3_dn	S4_dn	S5_dn	S6_dn	S7_dn	protein.targeting.chloroplast	AT2G28900	outer plastid envelope protein 16-1	Encodes AtOEP16, a 16-KDa plastid outer membrane protein involved in plastid import of protochlorophyllide oxidoreductase A. Predominantly expressed in leaves and is also inducible by cold treatment.	Manes.07G091400	96.34	90.63	99.97	113.71	148.11	140.21	284.17	253.81	293.27	84.67	75.15	90.69	178.59	213.2	230.96	141.85	159.48	154.92	31.25	30.09	31.79	6.68	6.96
Manes.07G100400	1.21	0.94	1.34	1.09	0.63	0.57	0.68	0	0	0.05	0	0	0	0	S1_dn	S2_dn	S3_dn	S4_dn	S5_dn	S6_dn	S7_dn	not assigned.unknown	no hits			Manes.07G100400	1.1	1.38	1.16	0.85	1.13	0.83	1.51	0.91	1.6	1.31	0.7	1.26	0.81	0.94	0.14	0.68	0.37	0.65	0.54	0.62	0.89	0	0
Manes.07G109600	55.48	64.05	84.76	74.23	88.37	117.24	129.12	18.9	26.17	24.7	36.19	23.79	28.41	51.5	S1_dn	S2_dn	S3_dn	S4_dn	S5_dn	S6_dn	S7_dn	RNA.processing.RNA helicase	AT1G05460	P-loop containing nucleoside triphosphate hydrolases superfamily protein	Encodes a protein with similarity to RNA helicases. Mutants are defective in post-transcriptional gene silencing.	Manes.07G109600	56.8	54.58	55.06	59.58	67.23	65.34	89.47	82.18	82.63	71.68	77.09	73.93	85.08	91.45	88.57	118.32	121.11	112.29	132.33	130.61	124.42	19.64	18.46
Manes.07G109900	51.79	47.47	37.6	41.69	59.48	66.24	54.97	15.74	16.15	14.03	14.68	13.97	15.18	22.27	S1_dn	S2_dn	S3_dn	S4_dn	S5_dn	S6_dn	S7_dn	RNA.processing.RNA helicase	AT1G05460	P-loop containing nucleoside triphosphate hydrolases superfamily protein	Encodes a protein with similarity to RNA helicases. Mutants are defective in post-transcriptional gene silencing.	Manes.07G109900	55.27	52.46	47.63	50.22	48.96	43.24	41.26	36.49	35.04	41.53	43.64	39.9	55.62	64.22	58.61	62.15	66.36	70.2	53.99	53.12	57.81	14.82	15.15
Manes.08G030700	0.14	0.13	0.23	0.59	1.73	1.25	0.59	0	0	0.01	0.01	0	0	0.08	S1_dn	S2_dn	S3_dn	S4_dn	S5_dn	S6_dn	S7_dn	not assigned.no ontology	AT3G11600			Manes.08G030700	0.18	0.06	0.17	0	0.27	0.12	0.2	0.3	0.2	0.58	0.7	0.49	1.69	2.07	1.44	1.02	1.61	1.13	0.09	0.71	0.98	0	0
Manes.08G071900	1.81	1.48	2.33	3.42	3.29	2.02	3.98	0.15	0.12	0.08	0.04	0.16	0.14	0.21	S1_dn	S2_dn	S3_dn	S4_dn	S5_dn	S6_dn	S7_dn	signalling.calcium	AT3G17470	Ca2+-activated RelA/spot homolog		Manes.08G071900	2.08	1.43	1.91	1.78	1.24	1.43	2.56	2.48	1.94	3.43	3.63	3.21	3.5	2.94	3.43	2.52	1.75	1.79	4.21	3.3	4.44	0.07	0.09
Manes.08G085100	5	4.06	4.36	3.09	4.82	5.99	3.24	0.73	0.99	0.65	0.67	0.66	0.85	1.11	S1_dn	S2_dn	S3_dn	S4_dn	S5_dn	S6_dn	S7_dn	not assigned.unknown	no hits			Manes.08G085100	4.16	5.97	4.87	4.04	4.14	3.99	4.99	3.27	4.81	2.63	3.71	2.93	4.37	5.57	4.52	6.6	4.46	6.91	2.51	3.3	3.91	0.48	0.61
Manes.08G085300	30.8	32.08	38.79	36.9	52.15	57.29	54.57	11.01	10.28	11.62	7.6	15.06	19.04	20.46	S1_dn	S2_dn	S3_dn	S4_dn	S5_dn	S6_dn	S7_dn	protein.aa activation.pseudouridylate synthase	AT1G78910	Pseudouridine synthase family protein		Manes.08G085300	29.19	29.27	33.94	34.35	31.98	29.9	39.55	38.79	38.04	39.78	34.45	36.47	49.69	50.14	56.62	63.31	57.3	51.26	53.09	58.92	51.69	10.07	11.72
Manes.08G086800	71.33	69.89	52.49	44.86	56.19	39.54	33.13	34.41	33.56	24.52	14.15	18.55	15.73	14.01	S1_dn	S2_dn	S3_dn	S4_dn	S5_dn	S6_dn	S7_dn	mitochondrial electron transport / ATP synthesis.uncoupling protein	AT3G54110	plant uncoupling mitochondrial protein 1	Member of Uncoupling protein PUMP2 family. Encodes a mitochondrial uncoupling protein AtUCP1 involved in maintain the redox poise of the mitochondrial electron transport chain to facilitate photosynthetic metabolism. Disruption of UCP1 results in a photosynthetic phenotype. Specifically there is a restriction in photorespiration with a decrease in the rate of oxidation of photorespiratory glycine…	Manes.08G086800	63.77	75.71	74.5	72.34	65.14	72.19	54.97	50.96	51.53	46.71	41.32	46.54	53.18	55.83	59.57	37.67	43.85	37.09	36.53	29.1	33.75	35.19	34.73
Manes.08G105000	14.31	13.58	26.66	16.18	166.03	74.43	25.73	2.23	1.67	1.3	0.66	0.65	6.59	0.7	S1_dn	S2_dn	S3_dn	S4_dn	S5_dn	S6_dn	S7_dn	not assigned.unknown	AT1G65090			Manes.08G105000	13.83	14.18	14.91	13.85	13.6	13.28	26.3	25.78	27.9	16.64	15.83	16.07	172.85	158.99	166.24	73.03	73.75	76.51	27.04	27.5	22.65	2.11	2.38
Manes.08G113400	539.97	496.69	733.31	610.91	591.39	355.37	499.21	149.39	130.82	167.9	133.29	169.86	104.96	204.09	S1_dn	S2_dn	S3_dn	S4_dn	S5_dn	S6_dn	S7_dn	stress.abiotic.drought/salt	AT3G05700	Drought-responsive family protein		Manes.08G113400	537.13	539.81	542.96	498.21	502.92	488.94	730.95	730.8	738.18	608	624.17	600.55	588.46	588.2	597.51	360.26	349.44	356.4	506.31	481.92	509.4	146.18	143.69
Manes.08G129300	1.58	1.82	2.22	3.81	8.83	2.8	3.95	0.01	0	0.04	0.09	0.06	0.06	0	S1_dn	S2_dn	S3_dn	S4_dn	S5_dn	S6_dn	S7_dn	not assigned.unknown	no hits			Manes.08G129300	1.22	1.61	1.91	2.38	1.4	1.67	2.43	2.3	1.94	5.04	2.63	3.77	9.18	7.57	9.73	2.72	2.7	2.98	4.92	2.59	4.35	0.02	0.02
Manes.08G159200	10.99	9.72	12.47	6.86	10.3	10.71	13.64	2.38	4.56	4.41	3.04	1.91	2.62	3.22	S1_dn	S2_dn	S3_dn	S4_dn	S5_dn	S6_dn	S7_dn	major CHO metabolism.degradation.starch.transporter	AT5G17520	root cap 1 (RCP1)	Encodes a maltose transporter that is expressed in leaves and roots. Mutations at the MEX1 locus cause accumulation of both starch and maltose in leaves, with maltose levels at least 40 times higher than that of wild-type. This gene encodes a protein located in the chloroplast envelope.	Manes.08G159200	11.38	10.73	10.85	9.93	10.05	9.17	11.81	13.86	11.75	7.88	7.11	5.59	10.11	9.33	11.45	10.95	11.47	9.7	12.53	13.21	15.19	2.02	2.54
Manes.08G173200	3.27	2.5	5.16	5.2	9.45	11.26	8.32	0.44	0.32	0.95	0.59	0.57	0.62	3.51	S1_dn	S2_dn	S3_dn	S4_dn	S5_dn	S6_dn	S7_dn	not assigned.no ontology	AT3G51730	saposin B domain-containing protein		Manes.08G173200	4.1	3.04	2.67	1.98	3.44	2.08	6.3	5.45	3.74	6.64	4.48	4.47	10.05	9.45	8.84	11.63	11.55	10.6	6.63	8.93	9.41	0.39	0.58
Manes.09G022600	2.32	1.14	0.67	1.74	7.47	6.9	3.75	0.16	0.1	0.09	0.07	0.13	0.32	0.26	S1_dn	S2_dn	S3_dn	S4_dn	S5_dn	S6_dn	S7_dn	stress.biotic.PR-proteins	AT3G14470	NB-ARC domain-containing disease resistance protein		Manes.09G022600	1.96	2.98	2.03	1.09	1.13	1.19	0.72	0.42	0.87	1.9	1.78	1.54	7.43	6.89	8.09	6.39	6.14	8.16	3.04	5.36	2.84	0.07	0.14
Manes.09G023900	4.06	1.96	1.56	3	11.29	8.91	5.77	1.56	0.67	0.4	0.69	0.52	2.38	1.18	S1_dn	S2_dn	S3_dn	S4_dn	S5_dn	S6_dn	S7_dn	stress.biotic.PR-proteins	AT3G14470	NB-ARC domain-containing disease resistance protein		Manes.09G023900	4.84	3.73	3.6	1.49	1.88	2.5	1.12	1.21	2.34	1.9	4.17	2.93	9.8	12.89	11.17	9.93	8.04	8.75	5.1	7.05	5.15	1.61	1.14
Manes.09G062400	6.2	4.11	5.1	6.23	18.74	28.64	34.61	0.06	0	0	0	0.05	0.13	0.19	S1_dn	S2_dn	S3_dn	S4_dn	S5_dn	S6_dn	S7_dn	protein.degradation.ubiquitin.E3.RING	AT5G25560	CHY-type/CTCHY-type/RING-type Zinc finger protein		Manes.09G062400	6.73	6.6	5.28	3.55	5.32	3.45	4.66	4.78	5.87	7.59	6.49	4.61	17.98	18.28	19.95	27.47	31.65	26.79	36.8	32.05	34.99	0.16	0.02
Manes.09G066200	1.53	1.15	1.83	2.18	2.98	3.1	2.7	0.02	0.04	0.09	0.06	0.11	0.07	0.24	S1_dn	S2_dn	S3_dn	S4_dn	S5_dn	S6_dn	S7_dn	PS.calvin cycle.phosphoglycerate kinase	AT3G12780	phosphoglycerate kinase 1	nuclear phosphoglycerate kinase (PGK1)	Manes.09G066200	1.77	1.09	1.74	0.97	1.29	1.19	2.16	2	1.33	1.61	3.17	1.75	2.93	3.69	2.33	3.74	2.34	3.22	2.06	3.3	2.75	0	0
Manes.09G066700	0.86	0.41	1.15	2.56	2.27	1.04	1.72	0.01	0	0	0	0	0	0	S1_dn	S2_dn	S3_dn	S4_dn	S5_dn	S6_dn	S7_dn	not assigned.unknown	no hits			Manes.09G066700	0.43	1.15	0.99	0.69	0.43	0.12	1.12	0.54	1.8	2.85	3.09	1.75	2.62	2.19	1.99	0.95	1.53	0.65	1.61	1.96	1.6	0.02	0
Manes.09G067100	1.57	1.32	1.51	1.88	2.77	2.28	3.57	0.6	0.56	0.74	0.74	0.69	0.44	0.98	S1_dn	S2_dn	S3_dn	S4_dn	S5_dn	S6_dn	S7_dn	not assigned.unknown	no hits			Manes.09G067100	1.53	1.55	1.62	1.33	1.07	1.55	1.12	1.88	1.54	1.97	1.78	1.89	2.68	2.69	2.95	2.79	1.61	2.44	2.87	4.2	3.64	0.48	0.51
Manes.09G081700	83.87	79.73	75.12	84.38	101.76	106.37	122.45	23.44	23.54	24.51	25.01	26.72	28.25	25.57	S1_dn	S2_dn	S3_dn	S4_dn	S5_dn	S6_dn	S7_dn	signalling.receptor kinases.proline extensin like	AT3G24540	Protein kinase superfamily protein	Encodes a member of the proline-rich extensin-like receptor kinase (PERK) family. This family consists of 15 predicted receptor kinases (PMID: 15653807).	Manes.09G081700	87.64	78.98	85	74.84	85.13	79.22	76.55	73.71	75.09	82.84	78.01	92.3	96.76	103.84	104.68	102.47	105.91	110.74	127.59	116.15	123.62	23.44	23.76
Manes.09G081800	12.92	10.84	11.27	12.11	18.12	13.8	14.78	3.68	4.38	4.57	4.73	4.35	5.35	5.88	S1_dn	S2_dn	S3_dn	S4_dn	S5_dn	S6_dn	S7_dn	not assigned.unknown	no hits			Manes.09G081800	13.59	10.33	14.85	10.46	11.88	10.18	12	10.05	11.75	10.51	13.59	12.23	16.67	20.28	17.41	11.56	14.18	15.66	16.65	13.39	14.3	3.23	3.73
Manes.09G108600	5.06	7.76	101.06	35.22	169.4	144.93	416.69	0.01	0.07	0.8	0.04	0.35	0.65	17.79	S1_dn	S2_dn	S3_dn	S4_dn	S5_dn	S6_dn	S7_dn	not assigned.no ontology	AT5G01300	PEBP (phosphatidylethanolamine-binding protein) family protein		Manes.09G108600	4.41	5.85	4.93	8.56	7.63	7.09	100.69	103.85	98.65	38.25	32.13	35.29	175.78	166.31	166.1	155.11	139.6	140.09	395.11	426.03	428.94	0.02	0
Manes.09G143200	7.1	7.16	7.2	4.49	14.64	5.26	5.59	1.01	1.47	0.28	0.44	0.59	1.72	0.65	S1_dn	S2_dn	S3_dn	S4_dn	S5_dn	S6_dn	S7_dn	stress.biotic.PR-proteins	AT3G14470	NB-ARC domain-containing disease resistance protein		Manes.09G143200	6.3	7.86	7.14	8.28	6.18	7.03	4.85	8.35	8.41	2.92	4.4	6.15	13.92	14.77	15.22	4.62	5.04	6.13	4.75	6.61	5.42	0.68	0.98
Manes.09G186400	2.62	2.99	2.35	5.36	5.49	8.73	7.46	0.52	0.97	0.85	0.89	0.58	0.46	0.71	S1_dn	S2_dn	S3_dn	S4_dn	S5_dn	S6_dn	S7_dn	not assigned.no ontology	AT3G48800	Sterile alpha motif (SAM) domain-containing protein		Manes.09G186400	3.31	2.53	2.03	3.55	2.79	2.62	1.84	2.66	2.54	5.18	5.79	5.1	4.68	5.07	6.72	9.45	8.77	7.98	8.15	6.96	7.28	0.55	0.68
Manes.10G023900	1.53	1.36	0.63	0.27	0.78	0.41	0.09	0.02	0	0	0	0	0.04	0	S1_dn	S2_dn	S3_dn	S4_dn	S5_dn	S6_dn	S7_dn	stress.biotic	AT4G13920	receptor like protein 50		Manes.10G023900	1.65	1.09	1.86	1.49	1.29	1.31	0.39	0.91	0.6	0.36	0.31	0.14	1.31	0.63	0.41	0.54	0.22	0.48	0.18	0	0.09	0.02	0
Manes.10G025400	3.96	3.77	2.31	2.24	1.91	1.07	0.89	1.51	0.81	0.68	0.96	0.34	0.48	0.36	S1_dn	S2_dn	S3_dn	S4_dn	S5_dn	S6_dn	S7_dn	stress.biotic	AT5G48620	Disease resistance protein (CC-NBS-LRR class) family		Manes.10G025400	5.2	3.56	3.13	4.16	3.82	3.34	2.23	2.3	2.4	2.85	1.62	2.24	2.12	1.63	1.99	1.5	1.1	0.6	0.81	0.62	1.24	1.34	2.05
Manes.10G030000	0.53	0.88	3.38	5.15	1.08	1.43	2.62	0.05	0.01	0.14	0.06	0.12	0.02	0.21	S1_dn	S2_dn	S3_dn	S4_dn	S5_dn	S6_dn	S7_dn	stress.biotic	AT1G12280	LRR and NB-ARC domains-containing disease resistance protein	Encodes a NB-LRR protein SUMM2 involved in defense response to bacterium.	Manes.10G030000	0.43	0.46	0.7	0.97	0.91	0.77	4	3.33	2.8	4.67	5.33	5.45	1	1.5	0.75	1.43	1.68	1.19	2.06	2.95	2.84	0	0.12
Manes.10G040500	201.04	220.72	329.53	501.19	461.72	280.27	307.46	64.93	56.84	82.62	61.74	87.01	68.05	119.94	S1_dn	S2_dn	S3_dn	S4_dn	S5_dn	S6_dn	S7_dn	cell.organisation.cytoskeleton.mikrotubuli.organizers.tonneau	AT3G55005	tonneau 1b (TON1b)	Encodes a protein of unknown function that is involved in cortical microtubule organization. Mutants exhibit abnormal cell growth and patterns of division. TON1B appears to be redundant with TON1A. Encodes a novel protein that is similar to human FOP and OFD1 centrosomal proteins. Localizes to the preprophase band, cytoplasm and cell cortex where it is probably associated with the cortical cytosk…	Manes.10G040500	196.59	197.96	208.58	224.44	211.91	225.8	330.41	323.52	334.65	518	507.7	477.86	458.87	444.42	481.86	286.21	278.83	275.78	298.41	319.88	304.08	70.77	63.93
Manes.10G040900	0.86	0.95	0.91	1.13	0.77	0.6	1.28	0	0	0	0	0	0.04	0.02	S1_dn	S2_dn	S3_dn	S4_dn	S5_dn	S6_dn	S7_dn	not assigned.unknown	no hits			Manes.10G040900	0.8	1.09	0.7	1.01	1.29	0.54	1.12	0.73	0.87	1.46	1.08	0.84	1.19	0.5	0.62	0.41	0.73	0.65	1.34	1.61	0.89	0	0
Manes.10G046600	49.43	52.88	58.54	43.17	65.59	69.93	70.22	24.17	23.48	20.75	18.08	23.27	28.06	32.25	S1_dn	S2_dn	S3_dn	S4_dn	S5_dn	S6_dn	S7_dn	glycolysis.plastid branch.phosphoglucomutase (PGM)	AT5G17530	phosphoglucosamine mutase family protein		Manes.10G046600	51.53	48.84	47.92	53.36	55.14	50.15	61.33	56.95	57.33	45.76	43.56	40.18	67.48	67.79	61.49	66.09	75.28	68.41	63.66	70.71	76.29	22.26	24.65
Manes.10G107100	3.76	4.02	6.21	2.57	4.61	4.5	5.02	0.47	0.59	0.58	0.79	0.56	0.37	0.52	S1_dn	S2_dn	S3_dn	S4_dn	S5_dn	S6_dn	S7_dn	not assigned.unknown	no hits			Manes.10G107100	3.61	3.79	3.89	4.68	3.87	3.51	5.71	4.9	8.01	1.53	3.24	2.93	3.56	5.26	5	3.94	5.7	3.87	3.94	5.45	5.68	0.45	0.28
Manes.10G107600	19.58	23.13	24.71	17.37	23.75	20.94	14.51	5.01	5.37	5.28	4.07	4.38	3.65	3.57	S1_dn	S2_dn	S3_dn	S4_dn	S5_dn	S6_dn	S7_dn	not assigned.unknown	no hits			Manes.10G107600	20.07	18.37	20.31	23.49	23.16	22.75	24.14	24.09	25.9	16.28	18.23	17.61	24.91	21.53	24.82	22.78	20.46	19.59	15.67	13.48	14.39	5.41	5.32
Manes.10G109800	0.43	1.32	0.63	1.31	1.12	0.4	0.51	0	0.01	0	0.04	0	0	0.01	S1_dn	S2_dn	S3_dn	S4_dn	S5_dn	S6_dn	S7_dn	stress.biotic.regulation of transcription	AT4G08500	MAPK/ERK kinase kinase 1	Encodes a member of the A1 subgroup of the MEKK (MAPK/ERK kinase kinase) family. MEKK is another name for Mitogen-Activated Protein Kinase Kinase Kinase (MAPKKK or MAP3K). This subgroup has four members: At4g08500 (MEKK1, also known as ARAKIN, MAP3Kb1, MAPKKK8), At4g08480 (MEKK2, also known as MAP3Kb4, MAPKKK9), At4g08470 (MEKK3, also known as MAP3Kb3, MAPKKK10) and At4g12020 (MEKK4, also known a…	Manes.10G109800	0.43	0.4	0.46	1.21	1.67	1.07	0.52	0.85	0.53	1.9	1.62	0.42	0.94	1.31	1.1	0.34	0.44	0.42	0.81	0.45	0.27	0	0
Manes.10G110700	3.45	3.18	3.2	2.48	3.28	3.16	3.04	1.42	1.11	1.46	1.17	1.12	1.42	1.09	S1_dn	S2_dn	S3_dn	S4_dn	S5_dn	S6_dn	S7_dn	not assigned.no ontology	AT4G21192	Cytochrome c oxidase biogenesis protein Cmc1-like		Manes.10G110700	3.12	2.81	4.41	3.79	3.06	2.68	3.28	3.57	2.74	2.34	2.94	2.17	2.62	3.19	4.04	3.4	2.27	3.81	2.87	3.04	3.2	1.68	1.26
Manes.10G111200	0.32	0.34	0.43	1.25	0.35	0.43	0.45	0.12	0.09	0.04	0.05	0.16	0.15	0.12	S1_dn	S2_dn	S3_dn	S4_dn	S5_dn	S6_dn	S7_dn	not assigned.unknown	no hits			Manes.10G111200	0.43	0.17	0.35	0.24	0.11	0.66	0.33	0.36	0.6	1.61	1.08	1.05	0.37	0.06	0.62	0.88	0.29	0.12	0.45	0.45	0.44	0.14	0.14
Manes.10G116200	15.8	14.86	11.59	8.72	12.43	11.4	15.4	5.36	4.24	3.64	2.37	3.55	1.64	3.92	S1_dn	S2_dn	S3_dn	S4_dn	S5_dn	S6_dn	S7_dn	not assigned.unknown	no hits			Manes.10G116200	15.48	15.67	16.25	15.78	14.73	14.06	10.56	12.65	11.55	10.22	8.03	7.9	11.92	11.39	13.98	9.38	14.69	10.12	13.16	15.62	17.41	4.82	6
Manes.10G128000	29.4	24.36	16.91	25.02	10	7.45	11.09	3.67	2.1	2.09	1.36	2.23	2.1	3.55	S1_dn	S2_dn	S3_dn	S4_dn	S5_dn	S6_dn	S7_dn	stress.biotic.PR-proteins	AT3G14470	NB-ARC domain-containing disease resistance protein		Manes.10G128000	28.34	29.04	30.81	23.09	25.69	24.3	17.58	17.01	16.15	24.01	28.35	22.71	9.74	10.58	9.67	7.21	6.58	8.57	10.21	10.18	12.88	4.23	3.31
Manes.10G128500	3.07	2.68	68.12	26.54	68.43	16.35	2.23	0.05	0.19	1.06	0.01	0.36	0.5	0.4	S1_dn	S2_dn	S3_dn	S4_dn	S5_dn	S6_dn	S7_dn	development.storage proteins	AT1G07750	RmlC-like cupins superfamily protein		Manes.10G128500	3.37	2.58	3.25	2.91	2.69	2.44	71.7	67.05	65.61	28.83	27.81	22.99	66.04	71.73	67.52	17.88	15.28	15.9	2.51	2.41	1.78	0.02	0.09
Manes.10G138500	51.43	61.22	86.6	81.54	114.79	105.83	85.62	15.12	14.72	18.61	15.22	12.11	20.38	31.94	S1_dn	S2_dn	S3_dn	S4_dn	S5_dn	S6_dn	S7_dn	misc.alcohol dehydrogenases.cinnamyl alcohol dehydrogenase	AT5G19440	NAD(P)-binding Rossmann-fold superfamily protein	similar to Eucalyptus gunnii alcohol dehydrogenase of unknown physiological function (GI:1143445), apple tree, PIR:T16995; NOT a cinnamyl-alcohol dehydrogenase	Manes.10G138500	57.59	48.84	47.87	64.83	59.98	58.85	86.13	82.42	91.24	89.27	84.58	70.78	119.54	109.79	115.03	107.51	102.62	107.35	88.82	89.46	78.59	14.78	16.29
Manes.10G146100	33.13	27.57	30.5	20.53	30.61	39.93	41.69	6.12	6.02	4.73	4.45	6.23	5.67	4.09	S1_dn	S2_dn	S3_dn	S4_dn	S5_dn	S6_dn	S7_dn	protein.synthesis.ribosomal protein.eukaryotic.60S subunit.L31	AT2G19740	Ribosomal protein L31e family protein		Manes.10G146100	29.01	36.85	33.54	30.32	26.49	25.91	31.09	30.92	29.5	19.34	20.39	21.87	26.47	32.24	33.11	40.87	38.01	40.9	41.63	44.82	38.63	6	6.35
Manes.10G150500	0.23	0.09	2.42	1.19	5.26	2.94	7.23	0.02	0	0.03	0.04	1.25	0.57	2.53	S1_dn	S2_dn	S3_dn	S4_dn	S5_dn	S6_dn	S7_dn	protein.postranslational modification	AT5G60900	receptor-like protein kinase 1	Encodes a receptor-like protein kinase.	Manes.10G150500	0.24	0.4	0.06	0.12	0.16	0	2.95	2.24	2.07	0.88	1.08	1.61	4.49	6.01	5.28	2.52	3.07	3.22	7.97	6.34	7.37	0	0.05
Manes.11G017600	0.75	0.54	0.75	0.8	0.97	0.79	1.64	0.06	0.02	0	0	0.03	0	0.12	S1_dn	S2_dn	S3_dn	S4_dn	S5_dn	S6_dn	S7_dn	not assigned.unknown	no hits			Manes.11G017600	0.86	0.29	1.1	0.65	0.48	0.48	0.52	0.61	1.13	1.02	0.54	0.84	1.25	0.56	1.1	1.63	0.51	0.24	2.24	1.7	0.98	0	0.16
Manes.11G017800	1.85	2.44	4.61	4.31	9.69	8.68	8.26	0	0	0	0	0.02	0.04	0.02	S1_dn	S2_dn	S3_dn	S4_dn	S5_dn	S6_dn	S7_dn	fermentation.aldehyde dehydrogenase	AT1G54100	aldehyde dehydrogenase 7B4	Aldehyde dehydrogenase	Manes.11G017800	1.1	2.64	1.8	2.18	2.47	2.68	5.38	4.12	4.34	4.01	3.48	5.45	9.93	9.33	9.8	9.66	7.46	8.93	7.07	9.28	8.44	0	0
Manes.11G023500	6.32	4.73	5.29	4.1	4.2	4.69	4.34	2.84	1.48	1.94	1.71	1.25	1.9	1.24	S1_dn	S2_dn	S3_dn	S4_dn	S5_dn	S6_dn	S7_dn	protein.targeting.mitochondria	AT1G17530	translocase of inner mitochondrial membrane 23	Encodes a translocase of inner mitochondrial membrane.	Manes.11G023500	5.57	7.4	5.98	5.13	4.25	4.82	5.44	3.81	6.61	3.28	5.18	3.84	3.56	4.51	4.52	5.24	3.95	4.88	5.28	4.11	3.64	2.21	3.22
Manes.11G031700	0.37	0.34	0.17	0.45	1.85	2.03	0.68	0.05	0.02	0	0	0	0.05	0.06	S1_dn	S2_dn	S3_dn	S4_dn	S5_dn	S6_dn	S7_dn	glycolysis.cytosolic branch.phosphofructokinase (PFK)	AT4G26270	phosphofructokinase 3		Manes.11G031700	0.31	0.23	0.58	0.4	0.21	0.42	0.13	0.12	0.27	0.29	0.7	0.35	2.12	2.25	1.17	1.29	2.05	2.74	0.63	0.71	0.71	0	0.16
Manes.11G034800	0.92	1.44	2	4.69	3.72	1.77	1.43	0.37	0.48	0.46	0.64	1.64	0.87	0.7	S1_dn	S2_dn	S3_dn	S4_dn	S5_dn	S6_dn	S7_dn	not assigned.unknown	no hits			Manes.11G034800	0.67	1.09	0.99	1.49	1.34	1.49	1.9	2.24	1.87	4.01	3.78	6.29	4.74	3.88	2.54	2.31	1.75	1.25	1.79	1.07	1.42	0.41	0.3
Manes.11G041300	4.68	3.79	2.52	5.15	5.6	1.34	1.28	0.01	0.01	0.04	0.05	0.02	0.03	0	S1_dn	S2_dn	S3_dn	S4_dn	S5_dn	S6_dn	S7_dn	signalling.receptor kinases.proline extensin like	AT3G24540	Protein kinase superfamily protein	Encodes a member of the proline-rich extensin-like receptor kinase (PERK) family. This family consists of 15 predicted receptor kinases (PMID: 15653807).	Manes.11G041300	5.26	3.73	5.05	3.63	2.85	4.88	1.97	2.78	2.8	4.96	4.4	6.08	6.06	6.01	4.73	1.16	0.66	2.2	1.43	1.16	1.24	0.02	0
Manes.11G056800	0.25	0.04	0.24	0.44	1.22	0.57	0.27	0.03	0.01	0	0.1	0	0.09	0.03	S1_dn	S2_dn	S3_dn	S4_dn	S5_dn	S6_dn	S7_dn	PS.lightreaction.cyclic electron flow-chlororespiration	AT3G15840	post-illumination chlorophyll fluorescence increase	Encodes a chloroplast-targeted protein localized in the stroma that is a novel component essential for NDH-mediated non-photochemical reduction of the plastoquinone pool in chlororespiratory electron transport.	Manes.11G056800	0.18	0.23	0.35	0.08	0.05	0	0.26	0.18	0.27	0	0.54	0.77	1.19	1.25	1.23	0.27	0.44	1.01	0.09	0.45	0.27	0.02	0
Manes.11G087000	20.79	16.72	11.18	5.38	15.05	16.23	8.56	9.09	7.78	4.31	2.26	3.11	7.93	1.87	S1_dn	S2_dn	S3_dn	S4_dn	S5_dn	S6_dn	S7_dn	not assigned.unknown	AT2G31490			Manes.11G087000	18.85	20.55	22.98	17.48	17.25	15.43	11.41	10.71	11.41	5.33	5.72	5.1	15.73	15.09	14.33	17.41	14.25	17.03	7.88	8.21	9.59	8.55	10.53
Manes.11G089600	2.77	2.48	2.22	4.48	5.62	4.42	1.19	0.04	0	0	0.02	0.02	0.02	0.03	S1_dn	S2_dn	S3_dn	S4_dn	S5_dn	S6_dn	S7_dn	secondary metabolism.flavonoids.chalcones	AT4G34850	Chalcone and stilbene synthase family protein		Manes.11G089600	2.88	2.53	2.9	2.3	2.1	3.04	2.16	1.75	2.74	4.74	3.4	5.31	5.12	6.38	5.35	4.49	4.24	4.52	1.43	0.8	1.33	0	0.12
Manes.11G095000	33.22	13.28	13.94	68.8	98.52	48.48	41.66	4.98	2.04	3.05	5.62	4.96	6.79	1.14	S1_dn	S2_dn	S3_dn	S4_dn	S5_dn	S6_dn	S7_dn	cell.organisation.cytoskeleton.actin.actin depolymerizing factors	AT2G16700	actin depolymerizing factor 5	Encodes actin depolymerizing factor 5 (ADF5).	Manes.11G095000	34.89	33.86	30.92	15.14	13.92	10.78	14.37	13.31	14.15	71.16	63.34	71.9	97.38	97.21	100.98	44.61	48.02	52.81	43.96	37.59	43.43	5.64	4.46
Manes.11G119900	9.33	6.42	5.08	11.18	3.25	1	6.22	0	0.02	0	0	0.02	0	0	S1_dn	S2_dn	S3_dn	S4_dn	S5_dn	S6_dn	S7_dn	development.unspecified	AT4G24220	NAD(P)-binding Rossmann-fold superfamily protein	encodes a progesterone-5beta-reductase-like protein. It has enone reductase activity against a wide range of substrates, including 3-oxo-&#916;-4,5-steroids in vitro. The in vivo substrates and product of this enzyme have not yet been elucidated but it is likely to participate in steroid metabolism. The protein contains a mammalian death domain involved in programmed cell death. The gene is expre…	Manes.11G119900	10.04	8.32	9.63	6.78	6.45	6.02	4.53	4.9	5.81	11.9	10.81	10.83	3.43	2.88	3.43	0.88	0.88	1.25	6.8	5.54	6.31	0	0
Manes.11G125900	1.25	0.6	0.49	0.46	0.47	0.14	0.09	0.03	0.1	0.04	0.02	0	0.04	0.02	S1_dn	S2_dn	S3_dn	S4_dn	S5_dn	S6_dn	S7_dn	development.unspecified	AT4G37650	GRAS family transcription factor	Involved in radial organization of the root and shoot axial organs. Essential for normal shoot gravitropism. The protein moves in a highly specific manner from the cells of the stele in which it is synthesized outward. Movement requires sequences within the GRAS and VHIID domains.	Manes.11G125900	1.29	1.43	1.04	0.48	0.54	0.77	0.59	0.48	0.4	0.58	0.23	0.56	0.75	0.19	0.48	0.14	0.22	0.06	0.09	0	0.18	0	0.02
Manes.11G153400	0.75	1.63	8.31	1.26	2.54	0.89	1.52	0.08	0.24	1.44	0.01	0.54	0.44	0.17	S1_dn	S2_dn	S3_dn	S4_dn	S5_dn	S6_dn	S7_dn	DNA.synthesis/chromatin structure.histone.core.H2B	AT1G08170	Histone superfamily protein		Manes.11G153400	0.8	0.63	0.81	1.49	1.67	1.73	8.13	9.32	7.48	1.09	0.93	1.75	2.68	2.07	2.88	0.82	0.95	0.89	2.33	1.07	1.15	0.02	0.05
Manes.12G009400	0.3	0.25	3.24	0.69	2.48	2.43	6.25	0.1	0.07	0.02	0.1	0	0.1	1.38	S1_dn	S2_dn	S3_dn	S4_dn	S5_dn	S6_dn	S7_dn	not assigned.unknown	no hits			Manes.12G009400	0.43	0.34	0.12	0.08	0.32	0.36	3.28	3.09	3.34	0.22	1.08	0.77	3.62	2.25	1.58	2.52	2.7	2.08	7.7	5	6.04	0.02	0.14
Manes.12G010600	0.64	0.38	6.52	0.27	6.16	5.72	2.17	0.05	0.14	0.14	0	0.05	1.18	0.23	S1_dn	S2_dn	S3_dn	S4_dn	S5_dn	S6_dn	S7_dn	lipid metabolism.lipid transfer proteins etc	AT1G27950	glycosylphosphatidylinositol-anchored lipid protein transfer 1	Encodes LTPG1, a lipid transfer protein with a predicted GPI (glycosylphosphatidylinositol)-anchor domain. Localized in the plasma membrane. Disruption of the LTPG1 gene causes alterations of cuticular lipid composition, but no significant changes on total wax and cutin monomer loads are seen.	Manes.12G010600	0.37	0.63	0.93	0.52	0.32	0.3	7.08	4.6	7.88	0.44	0.23	0.14	6.18	6.76	5.55	5.44	6.07	5.66	1.52	2.95	2.04	0	0
Manes.12G052600	1.23	0.87	1.46	0.79	0.86	0.39	0.39	0.03	0.06	0.04	0.02	0	0	0.06	S1_dn	S2_dn	S3_dn	S4_dn	S5_dn	S6_dn	S7_dn	not assigned.no ontology	AT3G07790	DGCR14-related		Manes.12G052600	1.16	1.43	1.1	1.29	0.91	0.42	0.46	2.18	1.74	0.8	0.39	1.19	1.25	1	0.34	0.41	0.58	0.18	0.36	0.18	0.62	0.05	0.05
Manes.12G053800	120.69	58.61	34.53	41.87	44.67	20.93	10.17	0.16	0.07	0.18	0.03	0.06	0.02	0.06	S1_dn	S2_dn	S3_dn	S4_dn	S5_dn	S6_dn	S7_dn	not assigned.unknown	no hits			Manes.12G053800	113.29	128.8	119.99	58.49	61.64	55.69	35.68	34.74	33.17	42.04	44.64	38.92	43.2	46.38	44.42	21.28	21.63	19.89	12.53	9.11	8.88	0.2	0.14
Manes.12G061700	1.52	1.27	0.94	1.57	2.2	1.85	1.1	0.44	0.46	0.21	0.07	0.11	0.08	0.13	S1_dn	S2_dn	S3_dn	S4_dn	S5_dn	S6_dn	S7_dn	misc.beta 1,3 glucan hydrolases	AT5G35740	Carbohydrate-binding X8 domain superfamily protein		Manes.12G061700	1.22	1.89	1.45	1.45	0.81	1.55	0.79	1.09	0.93	1.61	1.78	1.33	2.93	1.13	2.54	1.29	1.75	2.5	0.9	0.98	1.42	0.41	0.49
Manes.12G079400	2.21	1.98	1.67	1.06	0.97	0.51	0.66	0.1	0.15	0.03	0.15	0	0	0.01	S1_dn	S2_dn	S3_dn	S4_dn	S5_dn	S6_dn	S7_dn	not assigned.unknown	no hits			Manes.12G079400	1.9	2.53	2.2	1.94	2.1	1.91	1.97	1.51	1.54	0.73	1.47	0.98	1.25	0.5	1.17	0.2	0.37	0.95	1.25	0.45	0.27	0.02	0.23
Manes.12G079800	0.32	1.03	1.08	3.92	1.05	0.45	0.8	0.03	0.07	0.15	0.26	0.13	0.19	0.01	S1_dn	S2_dn	S3_dn	S4_dn	S5_dn	S6_dn	S7_dn	hormone metabolism.auxin.induced-regulated-responsive-activated	AT5G47530	Auxin-responsive family protein		Manes.12G079800	0.43	0	0.52	0.81	0.91	1.37	1.05	1.27	0.93	3.65	3.86	4.26	1.25	0.94	0.96	0.34	0.37	0.65	1.16	0.89	0.36	0.02	0
Manes.12G087100	38.42	36.15	33.94	32.99	38.34	32.34	40.73	11.91	8.81	10.55	4.85	10.98	9.63	7.95	S1_dn	S2_dn	S3_dn	S4_dn	S5_dn	S6_dn	S7_dn	not assigned.no ontology.pentatricopeptide (PPR) repeat-containing protein	AT1G03560	Pentatricopeptide repeat (PPR-like) superfamily protein		Manes.12G087100	36.42	38.05	40.79	35.64	38.32	34.49	30.7	37.28	33.84	32.92	35.53	30.53	35.46	37.68	41.89	34.34	31.79	30.9	39.57	40	42.63	12.39	11.51
Manes.12G091600	1.43	0.53	0.38	1.24	4.15	2.71	4.13	0.1	0.02	0.04	0.22	0	0.02	0	S1_dn	S2_dn	S3_dn	S4_dn	S5_dn	S6_dn	S7_dn	stress.biotic.PR-proteins	AT3G14470	NB-ARC domain-containing disease resistance protein		Manes.12G091600	1.22	1.55	1.51	0.36	0.64	0.6	0.33	0.73	0.07	1.97	0.62	1.12	3.37	4.07	5	2.18	2.85	3.1	3.13	5.71	3.55	0.09	0.14
Manes.12G095500	0.23	0.07	0.39	16.92	4.16	9.32	15.43	0.03	0	0.02	0.25	0.65	0.77	0.2	S1_dn	S2_dn	S3_dn	S4_dn	S5_dn	S6_dn	S7_dn	hormone metabolism	AT2G23610	methyl esterase 3	Encodes a protein shown to have carboxylesterase activity, methyl IAA esterase activity, and methyl jasmonate esterase activity in vitro. This protein does not act on methyl salicylate, MeGA4, or MEGA9 in vitro.	Manes.12G095500	0.18	0.17	0.35	0.04	0	0.18	0.46	0.3	0.4	17.52	17.3	15.93	3.68	3.38	5.42	7.96	10.52	9.47	14.86	17.5	13.94	0.05	0
Manes.12G095800	0.08	0.04	0.04	2.3	0.44	0.69	2.38	0.01	0.01	0	0.08	0.16	0.2	0.01	S1_dn	S2_dn	S3_dn	S4_dn	S5_dn	S6_dn	S7_dn	hormone metabolism.ethylene.induced-regulated-responsive-activated	AT4G37150	methyl esterase 9	Encodes a protein shown to have carboxylesterase activity, methyl salicylate esterase activity, methyl jasmonate esterase activity, and methyl IAA esterase activity in vitro. MES9 appears to be involved in MeSA hydrolysis in planta. Expression of MES9 can restore systemic acquired resistance in SAR-deficient tobacco plants. This protein does not act on MeGA4, or MEGA9 in vitro.	Manes.12G095800	0.06	0.06	0.12	0	0.11	0	0	0	0.13	1.82	1.93	3.14	0.81	0.25	0.27	0.54	0.88	0.65	1.79	2.77	2.58	0	0
Manes.12G109800	2.68	1.05	1.56	1.11	4.42	2.78	2.83	0.33	0.21	0.11	0.26	0	0	0.02	S1_dn	S2_dn	S3_dn	S4_dn	S5_dn	S6_dn	S7_dn	not assigned.unknown	AT4G37445			Manes.12G109800	3.31	2.24	2.49	0.93	0.86	1.37	1.9	1.03	1.74	0.58	1.62	1.12	4.12	5.45	3.7	1.97	3.8	2.56	2.33	3.04	3.11	0.32	0.47
Manes.12G113700	0.39	0.27	0.59	2.8	1.88	1.52	2.35	0.02	0	0.01	0	0	0	0.02	S1_dn	S2_dn	S3_dn	S4_dn	S5_dn	S6_dn	S7_dn	not assigned.unknown	no hits			Manes.12G113700	0.37	0.63	0.17	0.4	0.16	0.24	0.59	0.97	0.2	2.7	2.78	2.93	1.56	1.75	2.33	1.56	1.39	1.61	2.42	2.14	2.49	0.05	0
Manes.12G113800	1.71	1.56	1.39	13.79	8.95	6.14	10.28	0.02	0.03	0.11	0.02	0.04	0	0.02	S1_dn	S2_dn	S3_dn	S4_dn	S5_dn	S6_dn	S7_dn	S-assimilation.AKN	AT2G14750	APS kinase	Encodes adenosine-5-phosphosulfate kinase. Provides activated sulfate for sulfation of secondary metabolites, including the glucosinolates. Essential for pollen viability.	Manes.12G113800	1.77	1.84	1.51	1.82	2.1	0.77	1.31	0.85	2	14.31	12.59	14.46	8.49	8.83	9.53	5.85	6.07	6.49	7.52	10.53	12.79	0.05	0
Manes.12G115500	0.47	0.51	4.68	5.64	1.04	0.8	1.13	0.13	0.14	0.33	1.46	0.42	0.21	0.1	S1_dn	S2_dn	S3_dn	S4_dn	S5_dn	S6_dn	S7_dn	not assigned.unknown	no hits			Manes.12G115500	0.73	0.4	0.29	0.73	0.43	0.36	4.33	4.36	5.34	6.42	5.41	5.1	1.31	1	0.82	0.68	1.17	0.54	1.61	1.16	0.62	0.11	0.14
Manes.12G121700	5.47	4.69	6.91	6.1	5.92	6.26	4.34	1.52	1.13	1.08	0.99	0.99	0.49	0.29	S1_dn	S2_dn	S3_dn	S4_dn	S5_dn	S6_dn	S7_dn	not assigned.no ontology	AT5G05210	Surfeit locus protein 6		Manes.12G121700	4.77	5.62	6.03	4.76	3.82	5.48	8.13	5.87	6.74	5.99	5.95	6.36	5.43	7.2	5.14	5.3	5.85	7.62	3.76	4.64	4.62	1.77	1.42
Manes.12G144100	1.53	1.85	1.21	8.35	12.26	8.67	13.5	0.05	0.04	0.06	0.07	0.01	0.03	0	S1_dn	S2_dn	S3_dn	S4_dn	S5_dn	S6_dn	S7_dn	not assigned.unknown	AT3G57940	Domain of unknown function (DUF1726) ;Putative ATPase (DUF699)		Manes.12G144100	1.77	1.61	1.22	2.22	1.67	1.67	0.59	1.57	1.47	10.15	8.26	6.64	12.48	12.71	11.59	8.09	8.7	9.23	13.16	13.12	14.21	0	0.07
Manes.13G002900	37.04	35.34	41.78	50.16	46.61	39.63	57.24	12.64	13.47	14.68	10.2	20.31	15.32	15.56	S1_dn	S2_dn	S3_dn	S4_dn	S5_dn	S6_dn	S7_dn	protein.synthesis.ribosomal protein.eukaryotic.60S subunit.L38	AT3G59540	Ribosomal L38e protein family		Manes.13G002900	33.42	36.79	40.9	34.31	33.54	38.18	43.75	40	41.58	49.41	49.51	51.57	50.62	41.56	47.64	39.1	38.59	41.2	57.03	55.98	58.7	12	13.54
Manes.13G015500	5.47	5.33	5.23	6.16	8.81	8.85	9.19	2.62	1.85	2.3	1.24	3.68	2.85	3.55	S1_dn	S2_dn	S3_dn	S4_dn	S5_dn	S6_dn	S7_dn	lipid metabolism.FA synthesis and FA elongation.ACP oxoacyl reductase	AT1G24360	NAD(P)-binding Rossmann-fold superfamily protein		Manes.13G015500	5.26	5.11	6.03	5.45	6.13	4.41	4.79	4.96	5.94	5.77	6.57	6.15	9.05	8.2	9.19	8.23	8.92	9.41	7.79	10.8	8.97	2.14	3.06
Manes.13G026200	23.34	25.72	30.78	47.71	33.73	26.8	26.47	0.73	0.62	0.87	5.03	1.12	1.71	4.16	S1_dn	S2_dn	S3_dn	S4_dn	S5_dn	S6_dn	S7_dn	stress.biotic	AT3G07040	NB-ARC domain-containing disease resistance protein	Contains an N-terminal tripartite nucleotide binding site and a C-terminal tandem array of leucine-rich repeats. Confers resistance to Pseudomonas syringae strains that carry the avirulence genes avrB and avrRpm1.	Manes.13G026200	23.32	23.02	23.67	27.13	24.29	25.73	33.39	29.71	29.23	43.43	53.37	46.33	34.96	32.92	33.32	29.58	24.85	25.96	29.37	26.43	23.62	1.09	0.35
Manes.13G041600	31.84	35.8	43.24	34.37	42.09	47.11	46.81	9.81	10.75	10.72	8.85	12.69	11.01	14.63	S1_dn	S2_dn	S3_dn	S4_dn	S5_dn	S6_dn	S7_dn	not assigned.unknown	no hits			Manes.13G041600	31.58	32.66	31.27	36.37	36.38	34.66	41.85	44.48	43.38	34.89	36.77	31.44	43.26	40.37	42.64	48.21	44.37	48.76	48.53	47.5	44.4	9.57	10.6
Manes.13G044000	0.61	0.75	1.93	1.78	1.71	0.84	0.95	0.06	0.07	0.01	0.09	0.12	0.13	0.11	S1_dn	S2_dn	S3_dn	S4_dn	S5_dn	S6_dn	S7_dn	not assigned.unknown	no hits			Manes.13G044000	0.86	0.57	0.41	0.89	0.64	0.71	1.57	1.63	2.6	2.63	2.09	0.63	2	1.69	1.44	1.36	0.51	0.65	1.07	0.8	0.98	0.14	0.05
Manes.13G051500	69.11	39.99	57.92	145.05	63.6	50.85	108.47	15.18	10.12	14.65	27.12	21.62	10.54	20.74	S1_dn	S2_dn	S3_dn	S4_dn	S5_dn	S6_dn	S7_dn	misc.oxidases - copper, flavone etc	AT4G13010	Oxidoreductase, zinc-binding dehydrogenase family protein		Manes.13G051500	72.77	64.23	70.32	42.79	37.4	39.79	55.89	61.73	56.13	144.37	143.9	146.87	62.24	65.91	62.66	52.29	50.36	49.89	105.2	109.99	110.21	14.87	14.66
Manes.13G074100	15.29	6.18	1.71	0.97	1.03	0.26	0.33	0.03	0.07	0.21	0.13	0.16	0.09	0.09	S1_dn	S2_dn	S3_dn	S4_dn	S5_dn	S6_dn	S7_dn	signalling.receptor kinases.S-locus glycoprotein like	AT4G27290	S-locus lectin protein kinase family protein		Manes.13G074100	15.97	14.29	15.61	5.05	6.45	7.03	1.71	1.82	1.6	1.17	0.54	1.19	1.25	0.94	0.89	0.14	0.22	0.42	0.27	0.27	0.44	0	0.05
Manes.13G077100	84.21	85.27	64.41	86.13	186.42	163.29	99.32	20.41	17.77	18.53	13.65	25.89	30.05	46.79	S1_dn	S2_dn	S3_dn	S4_dn	S5_dn	S6_dn	S7_dn	cell wall.degradation.mannan-xylose-arabinose-fucose	AT5G64570	beta-D-xylosidase 4	Encodes a beta-d-xylosidase that belongs to family 3 of glycoside hydrolases.	Manes.13G077100	82.81	86.84	82.97	87.47	86.26	82.08	66.45	63.91	62.87	83.65	84.11	90.62	181.09	186.84	191.33	165.85	156.48	167.54	101.89	97.31	98.75	19.41	20.66
Manes.13G078800	1.33	1.23	1.89	1.51	1.7	2.16	1.52	0.47	0.45	0.36	0.54	0.62	0.53	0.5	S1_dn	S2_dn	S3_dn	S4_dn	S5_dn	S6_dn	S7_dn	not assigned.unknown	no hits			Manes.13G078800	1.9	1.15	0.93	1.37	1.18	1.13	1.9	1.51	2.27	1.53	1.39	1.61	1.31	1.88	1.92	2.86	1.53	2.08	1.61	1.87	1.07	0.36	0.49
Manes.13G085100	1.66	1.66	1.27	1.26	3.39	2.55	1.88	0.55	0.36	0.42	0.33	0.58	0.48	0.51	S1_dn	S2_dn	S3_dn	S4_dn	S5_dn	S6_dn	S7_dn	not assigned.unknown	no hits			Manes.13G085100	1.16	2.07	1.74	1.61	1.77	1.61	1.71	0.91	1.2	1.46	0.85	1.47	3.87	2.32	3.98	2.24	2.92	2.5	2.6	1.96	1.07	0.7	0.49
Manes.13G107100	3.61	3.16	0.94	2.38	0.7	1.44	0.18	0.68	0.26	0.46	0.02	0.21	0.53	0	S1_dn	S2_dn	S3_dn	S4_dn	S5_dn	S6_dn	S7_dn	cell wall.modification	AT5G65730	xyloglucan endotransglucosylase/hydrolase 6		Manes.13G107100	3.67	4.08	3.08	2.46	2.36	4.65	1.18	0.3	1.33	3.72	2.09	1.33	0.5	0.56	1.03	2.18	1.24	0.89	0.54	0	0	0.61	0.75
Manes.13G112100	313.55	281.36	398.71	443.87	475.25	334.04	488.41	110.8	122.91	147.06	117.31	193.28	134.26	133.08	S1_dn	S2_dn	S3_dn	S4_dn	S5_dn	S6_dn	S7_dn	protein.synthesis.ribosomal protein.eukaryotic.60S subunit.L26	AT3G49910	Translation protein SH3-like family protein		Manes.13G112100	301.37	325.67	313.6	286.16	278.87	279.04	398.63	393.91	403.59	438.95	453.94	438.73	490.58	477.78	457.39	332.45	332.26	337.4	478.91	493.62	492.7	101.46	106.02
Manes.13G142200	3.38	1.1	0.6	0.14	0.08	0.02	0.03	0.21	0	0.05	0.02	0	0	0	S1_dn	S2_dn	S3_dn	S4_dn	S5_dn	S6_dn	S7_dn	RNA.regulation of transcription.G2-like transcription factor family, GARP	AT2G20570	GBFs pro-rich region-interacting factor 1	Encodes GLK1, Golden2-like 1, one of a pair of partially redundant nuclear transcription factors that regulate chloroplast development in a cell-autonomous manner. GLK2, Golden2-like 2, is encoded by At5g44190. GLK1 and GLK2 regulate the expression of the photosynthetic apparatus.	Manes.13G142200	2.63	3.44	4.06	1.41	1.24	0.66	0.66	0.67	0.47	0.36	0	0.07	0.12	0.06	0.07	0	0.07	0	0	0.09	0	0.36	0.14
Manes.13G145200	4.48	5	4.01	5.44	5.57	4.53	2.5	0.14	0.18	0.28	0.06	0	0.04	0.05	S1_dn	S2_dn	S3_dn	S4_dn	S5_dn	S6_dn	S7_dn	minor CHO metabolism.others	AT5G53850	haloacid dehalogenase-like hydrolase family protein	Encodes a trifunctional dehydratase / enolase / phosphatase involved in the methionine salvage.	Manes.13G145200	4.04	5.05	4.35	5.57	4.3	5.12	3.21	4.48	4.34	5.55	4.4	6.36	6.55	4.94	5.21	5.37	3.8	4.41	2.95	2.59	1.95	0.11	0.28
Manes.13G151900	87.62	78.29	65.62	46.66	170.38	105.88	91.34	2.7	1.68	2.74	0.47	4.27	2.93	1.67	S1_dn	S2_dn	S3_dn	S4_dn	S5_dn	S6_dn	S7_dn	not assigned.unknown	no hits			Manes.13G151900	80.24	96.88	85.75	77.26	79.16	78.44	62.32	63.6	70.95	46.2	49.82	43.95	178.28	174.7	158.15	103.49	104.59	109.55	83.45	100.79	89.78	2.48	2.61
Manes.14G004100	0.63	0.44	0.53	13.9	4.58	8.63	8.32	0.24	0.13	0.07	0.15	0.14	0.1	0.07	S1_dn	S2_dn	S3_dn	S4_dn	S5_dn	S6_dn	S7_dn	transport.ABC transporters and multidrug resistance systems	AT3G21090	ABC-2 type transporter family protein		Manes.14G004100	0.8	0.4	0.7	0.4	0.75	0.18	0.72	0.61	0.27	11.82	16.53	13.35	5.06	4.51	4.18	9.59	8.33	7.98	8.68	8.3	7.99	0.41	0.21
Manes.14G046200	29.32	44.3	35.42	55.63	114.61	124.03	94.76	12.48	15.57	15.93	9.6	21.49	22.19	26.09	S1_dn	S2_dn	S3_dn	S4_dn	S5_dn	S6_dn	S7_dn	RNA.processing	AT5G23690	Polynucleotide adenylyltransferase family protein		Manes.14G046200	26.93	31.51	29.53	50.14	40.58	42.17	33.72	34.62	37.91	59.92	49.59	57.37	114.17	111.54	118.12	122.33	124.62	125.15	95.71	87.14	101.42	12.32	13.38
Manes.14G048200	0.31	0.43	0.73	0.54	0.39	1.27	5.26	0.1	0.12	0.27	0.13	0.11	0.25	0.34	S1_dn	S2_dn	S3_dn	S4_dn	S5_dn	S6_dn	S7_dn	not assigned.unknown	AT4G24972	tapetum determinant 1	Encodes a novel small protein which is similar to proteins of unknown function from other plant species. TPD1 is involved in cell specification during anther and pollen development. Identified in a screen for male steriles. Mutants lack tapetal cells and have an increased number of microsporocytes. Expressed in flower buds, leaves and young seedlings. In anthers, TPD1 is expressed throughout poll…	Manes.14G048200	0.18	0.11	0.64	0.32	0.21	0.77	0.59	0.79	0.8	0.15	0.7	0.77	0.31	0.38	0.48	1.7	1.1	1.01	5.64	3.66	6.48	0.11	0.09
Manes.14G070100	2.66	3.16	2.64	0.07	2.82	0.56	1.81	0.24	0.58	0.09	0	0.1	0.18	0.13	S1_dn	S2_dn	S3_dn	S4_dn	S5_dn	S6_dn	S7_dn	signalling.G-proteins	AT5G50120	Transducin/WD40 repeat-like superfamily protein		Manes.14G070100	2.14	2.35	3.48	3.47	2.96	3.04	2.16	3.09	2.67	0.07	0.15	0	3.5	2.5	2.47	0.14	0.58	0.95	1.79	1.79	1.86	0.32	0.26
Manes.14G125700	54.8	70.48	79.07	120.52	133.43	121.71	113.12	25.1	30.56	30.96	26.53	36.41	44.07	46.97	S1_dn	S2_dn	S3_dn	S4_dn	S5_dn	S6_dn	S7_dn	not assigned.no ontology	AT1G30680	toprim domain-containing protein		Manes.14G125700	54.23	54.53	55.64	68.87	73.73	68.85	79.31	82.55	75.35	119.48	119.8	122.28	136.83	130.07	133.4	119.75	118.26	127.11	109.5	105.79	124.06	25.17	23.86
Manes.14G131900	280.53	31.04	124.19	10.71	90.45	256.94	354.34	3.5	1.16	1.95	1.2	2.49	3.86	0.96	S1_dn	S2_dn	S3_dn	S4_dn	S5_dn	S6_dn	S7_dn	transport.nitrate	AT2G26690	Major facilitator superfamily protein		Manes.14G131900	278.6	277.34	285.64	29.75	34.61	28.77	122.73	123.7	126.14	9.93	12.36	9.85	99.69	90.7	80.96	252.21	264.51	254.11	360.64	352.56	349.81	2.66	3.76
Manes.14G136500	4.31	4.93	6	5.38	4.64	2.65	4.13	0.11	0.14	0.19	0.24	0.44	0.46	0.02	S1_dn	S2_dn	S3_dn	S4_dn	S5_dn	S6_dn	S7_dn	stress.biotic	AT1G74170	receptor like protein 13		Manes.14G136500	5.02	3.73	4.18	4.32	5.05	5.42	7.02	4.84	6.14	5.69	4.79	5.66	5.18	5.38	3.36	3.13	3.14	1.67	3.04	4.46	4.88	0.07	0.12
Manes.14G136900	2.26	2.96	3.41	3.05	2.94	1.27	2.35	0.04	0.07	0.14	0.31	0.12	0.18	0.03	S1_dn	S2_dn	S3_dn	S4_dn	S5_dn	S6_dn	S7_dn	signalling.receptor kinases.misc	AT1G74190	receptor like protein 15		Manes.14G136900	2.39	2.24	2.15	2.79	3.17	2.92	3.67	3.75	2.8	2.55	3.86	2.73	3.12	2.88	2.81	1.09	0.8	1.91	2.6	2.68	1.78	0.02	0
Manes.14G152600	35.41	43.93	55.08	76.5	104.57	133.35	118.77	12.89	17.24	19.85	21.61	22.85	29.64	36.99	S1_dn	S2_dn	S3_dn	S4_dn	S5_dn	S6_dn	S7_dn	not assigned.no ontology	AT1G31660		Encodes a protein that is a ribosome biogenesis co-factor. Mutants display aberrant RNA processing and male and female gametophyte development.	Manes.14G152600	32.68	37.59	35.97	46.02	43.48	42.29	57.86	53.86	53.53	74.89	70.98	83.64	99.94	107.91	105.85	127.36	132	140.69	125.7	113.47	117.14	13.82	13.28
Manes.14G152700	83.02	77.91	71.61	75.93	72.96	77.2	66.72	36.9	29.54	24.65	31.6	23	29.23	22.26	S1_dn	S2_dn	S3_dn	S4_dn	S5_dn	S6_dn	S7_dn	secondary metabolism.phenylpropanoids.lignin biosynthesis.CAD	AT1G72680	cinnamyl-alcohol dehydrogenase		Manes.14G152700	80.42	86.09	82.56	79.72	75.02	78.98	71.11	68.69	75.02	74.59	78.17	75.04	70.48	77.87	70.54	79.83	76.45	75.32	68.49	60.17	71.49	37.26	36.06
Manes.14G159900	1.13	1.12	1.1	2	3.84	4.06	4.14	0.34	0.48	0.46	0.45	0.72	1.09	1.56	S1_dn	S2_dn	S3_dn	S4_dn	S5_dn	S6_dn	S7_dn	not assigned.unknown	no hits			Manes.14G159900	0.86	1.61	0.93	1.82	0.7	0.83	1.51	0.73	1.07	2.63	1	2.38	3.56	3.51	4.46	4.76	3.73	3.69	4.39	4.82	3.2	0.39	0.37
Manes.14G162400	0.47	0.75	0.42	0.98	1.02	1.76	1.46	0.13	0.05	0.09	0.17	0.11	0.35	0.23	S1_dn	S2_dn	S3_dn	S4_dn	S5_dn	S6_dn	S7_dn	not assigned.unknown	no hits			Manes.14G162400	0.43	0.52	0.46	1.13	0.59	0.54	0.33	0.73	0.2	1.02	1	0.91	1.06	0.63	1.37	1.7	1.9	1.67	2.42	0.8	1.15	0.14	0.21
Manes.14G163400	3.63	2.2	1.47	0.62	1.01	1.69	0.89	0.31	0.23	0.19	0.21	0.18	0.28	0.2	S1_dn	S2_dn	S3_dn	S4_dn	S5_dn	S6_dn	S7_dn	mitochondrial electron transport / ATP synthesis.cytochrome c oxidase	AT5G57815	Cytochrome c oxidase, subunit Vib family protein		Manes.14G163400	2.69	4.25	3.95	2.34	1.77	2.5	1.12	1.69	1.6	0.73	0.7	0.42	0.94	1.19	0.89	1.97	0.66	2.44	0.9	0.89	0.89	0.32	0.16
Manes.14G172100	0.78	0.67	0.49	1.25	2.09	1.65	1.9	0.02	0	0.02	0.02	0.04	0.07	0.11	S1_dn	S2_dn	S3_dn	S4_dn	S5_dn	S6_dn	S7_dn	protein.postranslational modification	AT2G18390	ADP-ribosylation factor family protein	Encodes a member of ARF-like GTPase family. A thaliana has 21 members, in two subfamilies, ARF and ARF-like (ARL) GTPases. Mutant has abnormal mitosis and cell cycle control during seed development.	Manes.14G172100	0.73	0.8	0.81	0.89	0.7	0.42	0.85	0.3	0.33	1.09	1.54	1.12	2	2.63	1.65	2.04	1.61	1.31	1.52	3.04	1.15	0.05	0
Manes.15G059500	6.61	6.71	5.03	3.11	3.62	4.59	1.93	2.27	2.05	0.84	0.75	1.25	1.35	0.44	S1_dn	S2_dn	S3_dn	S4_dn	S5_dn	S6_dn	S7_dn	not assigned.unknown	AT5G55820		Encodes a plant ortholog of the inner centromere protein (INCENP), which is implicated in the control of chromosome segregation and cytokinesis in yeast and animals. Required for female gametophytic cell specification and seed development.	Manes.15G059500	6.85	5.97	7.02	6.9	6.61	6.61	4.39	5.02	5.67	4.16	2.94	2.24	4.37	3.19	3.29	5.17	4.09	4.52	1.88	2.5	1.42	1.84	2.54
Manes.15G061200	0.55	1.22	0.43	0.44	1.71	1.82	1.1	0.08	0.1	0.09	0.19	0.08	0.16	0.17	S1_dn	S2_dn	S3_dn	S4_dn	S5_dn	S6_dn	S7_dn	misc.cytochrome P450	AT3G26300	cytochrome P450, family 71, subfamily B, polypeptide 34	putative cytochrome P450	Manes.15G061200	0.43	0.75	0.46	1.37	1.34	0.95	0.2	0.42	0.67	0.29	0.62	0.42	1.81	1.88	1.44	2.38	1.53	1.55	1.34	1.25	0.71	0.07	0.07
Manes.15G078400	0.35	3.38	13.24	62.63	2.3	0.87	10.35	0.16	0.31	0.78	0.95	0.37	0.41	0.85	S1_dn	S2_dn	S3_dn	S4_dn	S5_dn	S6_dn	S7_dn	signalling.light	AT5G48150	GRAS family transcription factor	Member of GRAS gene family. Semi-dominant mutant has a reduced response to far-red light and appears to act early in the phytochrome A signaling pathway.	Manes.15G078400	0.24	0.52	0.29	3.07	4.03	3.04	13.91	11.38	14.42	66.13	66.5	55.27	2	2.5	2.4	1.29	0.73	0.6	10.74	10.71	9.59	0.2	0.21
Manes.15G081800	1.63	1.87	1.12	0.56	5.9	5.76	1.7	0.3	0.34	0.11	0.16	0.02	0.14	0.04	S1_dn	S2_dn	S3_dn	S4_dn	S5_dn	S6_dn	S7_dn	protein.degradation.ubiquitin.ubiquitin protease	AT3G20630	ubiquitin-specific protease 14	Encodes a ubiquitin-specific protease. Identical to TTN6. Loss of function mutations are embryo lethals, having development arrested at the preglobular/globular stage. Also involved in root responses to phosphate deficiency.	Manes.15G081800	1.53	1.78	1.57	2.02	1.56	2.03	1.31	1.33	0.73	0.44	0.62	0.63	5.12	5.51	7.06	5.85	6.07	5.36	2.33	1.79	0.98	0.09	0.42
Manes.15G085000	2.25	3.66	2.63	2.81	3.04	2.36	2.44	0	0	0.06	0	0	0	0	S1_dn	S2_dn	S3_dn	S4_dn	S5_dn	S6_dn	S7_dn	cell.organisation	AT4G27430	COP1-interacting protein 7	Positive regulator of light-regulated genes. Novel nuclear protein which requires light for its high level expression.	Manes.15G085000	2.14	2.18	2.44	3.43	3.44	4.11	2.56	2.54	2.8	2.63	2.16	3.63	3.18	3.13	2.81	1.77	2.34	2.98	3.67	2.14	1.51	0	0
Manes.15G139900	74.9	71.07	96.97	72.31	65.66	67.93	65.14	34.15	35.45	28	27.52	27.57	22.95	27.15	S1_dn	S2_dn	S3_dn	S4_dn	S5_dn	S6_dn	S7_dn	transport.unspecified cations	AT2G01980	sodium proton exchanger, putative (NHX7) (SOS1)	Encodes a plasma membrane-localized Na+/H+ antiporter SOS1. Functions in the extrusion of toxic Na+ from cells and is essential for plant salt tolerance. Has 12 predicted transmembrane domains in the N-terminal region and a long cytoplasmic tail of approx. 700 aa at the C-terminal side. SOS1 interacts through its predicted cytoplasmic tail with RCD1, a regulator of oxidative-stress responses, sug…	Manes.15G139900	80.61	72.66	71.42	72.5	69.06	71.65	101.28	96.71	92.91	77.37	66.04	73.51	66.36	65.35	65.26	68.88	63.81	71.09	63.75	64.01	67.67	37.69	32.84
Manes.15G140000	1.06	1.02	1.04	1.9	1.71	1.07	1.85	0.13	0.21	0.16	0.24	0.3	0.16	0.28	S1_dn	S2_dn	S3_dn	S4_dn	S5_dn	S6_dn	S7_dn	not assigned.unknown	no hits			Manes.15G140000	1.35	1.09	0.75	0.97	1.07	1.01	1.77	0.61	0.73	2.04	2.39	1.26	1.19	2.63	1.3	1.09	0.88	1.25	2.51	1.34	1.69	0.11	0.14
Manes.15G145900	1.88	1.65	0.75	1.44	8.87	2.82	4.85	0.84	0.65	0.19	0.38	0.24	0.68	0.06	S1_dn	S2_dn	S3_dn	S4_dn	S5_dn	S6_dn	S7_dn	not assigned.unknown	no hits			Manes.15G145900	1.71	2.64	1.28	1.33	1.88	1.73	0.85	0.79	0.6	1.31	1.54	1.47	8.74	9.45	8.43	2.86	2.27	3.33	5.91	4.11	4.53	0.89	0.84
Manes.15G151200	165.83	154.2	209.79	233.58	299.63	157.14	113.84	67.58	53.53	64.17	61.22	72.41	73.08	56.82	S1_dn	S2_dn	S3_dn	S4_dn	S5_dn	S6_dn	S7_dn	not assigned.unknown	AT5G40510	Sucrase/ferredoxin-like family protein		Manes.15G151200	163.42	166.74	167.33	157.59	154.67	150.33	196	225.73	207.64	228.6	243.23	228.9	316.8	287.18	294.92	159.59	158.16	153.67	117.2	113.92	110.39	68.91	69.54
Manes.15G154400	6.31	33.36	298.61	77.46	202.57	46.46	39.34	2.56	5.28	32.74	7.92	5.16	15.79	18.38	S1_dn	S2_dn	S3_dn	S4_dn	S5_dn	S6_dn	S7_dn	stress.abiotic.heat	AT1G53540	HSP20-like chaperones superfamily protein		Manes.15G154400	6.24	7.12	5.57	32.13	33.11	34.84	303.65	283.64	308.55	81.75	76.78	73.86	205.37	200.87	201.48	44.54	51.31	43.52	42.08	39.01	36.94	2.52	2.38
Manes.15G157400	0.16	0.65	4.84	0.89	16.48	12.22	29.65	0.06	0.19	0.29	0.02	0.3	1.2	2.32	S1_dn	S2_dn	S3_dn	S4_dn	S5_dn	S6_dn	S7_dn	not assigned.unknown	AT3G27250			Manes.15G157400	0.18	0.23	0.06	0.93	0.59	0.42	4.92	5.33	4.27	0.88	1.08	0.7	16.6	15.71	17.14	13.12	11.99	11.55	33.13	25	30.82	0	0
Manes.15G162800	10.19	10.3	8.95	8.77	9.35	8.58	9.4	0.19	0.21	0.29	0.2	0.29	0.51	0.13	S1_dn	S2_dn	S3_dn	S4_dn	S5_dn	S6_dn	S7_dn	not assigned.unknown	AT4G27390			Manes.15G162800	11.02	11.36	8.18	10.33	10.21	10.36	9.25	9.99	7.61	8.9	8.26	9.15	9.61	9.33	9.12	7.75	8.99	8.99	10.12	8.57	9.5	0.32	0.14
Manes.15G166400	0.55	1.11	1.39	1.01	2.57	1.1	0.98	0.02	0	0	0	0	0	0.02	S1_dn	S2_dn	S3_dn	S4_dn	S5_dn	S6_dn	S7_dn	not assigned.unknown	no hits			Manes.15G166400	0.73	0.4	0.52	1.01	0.59	1.73	1.64	1.45	1.07	1.17	0.54	1.33	2.12	3.13	2.47	0.88	1.17	1.25	0.72	0.71	1.51	0.02	0.05
Manes.16G001000	4.13	0.29	0.47	1.86	1.26	2.13	0.89	0.12	0.09	0.19	0.75	0.32	0.65	0	S1_dn	S2_dn	S3_dn	S4_dn	S5_dn	S6_dn	S7_dn	not assigned.unknown	AT1G12030	Protein of unknown function (DUF506)		Manes.16G001000	3.86	4.3	4.24	0.12	0.21	0.54	0.33	0.48	0.6	1.9	2.01	1.68	1.75	1	1.03	1.09	2.56	2.74	1.25	0.71	0.71	0.02	0.12
Manes.16G032200	3.21	0.51	0.75	1.85	5.95	12.65	11.92	0.63	0.17	0.11	0.59	0.22	1.03	0.39	S1_dn	S2_dn	S3_dn	S4_dn	S5_dn	S6_dn	S7_dn	major CHO metabolism.degradation.starch.transporter	AT5G46110	Glucose-6-phosphate/phosphate translocator-related	Encodes a chloroplast triose phosphate / 3-phosphoglycerate translocator that transports triose phosphates derived from the Calvin cycle in the stroma to the cytosol for use in sucrose synthesis and other biosynthetic processes. A tpt mutant has altered acclimation responses.	Manes.16G032200	4.22	3.33	2.09	0.77	0.59	0.18	0.92	0.12	1.2	1.53	1.85	2.17	7.62	5.51	4.73	13.12	11.26	13.57	10.65	12.05	13.05	0.7	0.49
Manes.16G044200	0.54	0.49	0.81	1.42	8.27	16.29	2.08	0.2	0.2	0.19	0.29	2.01	4.43	0.93	S1_dn	S2_dn	S3_dn	S4_dn	S5_dn	S6_dn	S7_dn	signalling.receptor kinases.leucine rich repeat VIII.VIII-2	AT1G29750	receptor-like kinase in flowers 1	Receptor-like serine/threonine kinase (RKF1). The putative extracellular domain of the RKF1 protein contains 13 tandem repeats of leucine-rich sequences. Expressed in early flower primordial, stamen, and pollen grains.	Manes.16G044200	0.24	0.75	0.64	0.28	0.64	0.54	1.18	0.73	0.53	1.09	1.85	1.33	6.93	9.58	8.29	17.68	17.03	14.17	1.25	2.41	2.58	0.09	0.23
Manes.16G046800	3.63	3.2	1.59	1.1	1.39	1.98	1.1	0	0.03	0	0	0	0	0	S1_dn	S2_dn	S3_dn	S4_dn	S5_dn	S6_dn	S7_dn	not assigned.no ontology	AT5G38520	alpha/beta-Hydrolases superfamily protein		Manes.16G046800	3.67	3.33	3.89	3.31	3.98	2.32	0.85	0.91	3	0.8	1.24	1.26	1.31	1.75	1.1	2.45	1.83	1.67	1.34	0.98	0.98	0	0
Manes.16G048100	156.85	162.13	202.1	173.83	159.81	144.65	202.66	62.78	77.09	69.4	62.65	63.53	59.61	69.8	S1_dn	S2_dn	S3_dn	S4_dn	S5_dn	S6_dn	S7_dn	TCA / org transformation.other organic acid transformatons.misc	AT1G79440	aldehyde dehydrogenase 5F1	Encodes a mitochondrial succinic semialdehyde dehydrogenase (SSADH). Nomenclature according to Kirch, et al (2004).	Manes.16G048100	161.95	156.4	152.19	163.2	162.25	160.93	196.13	211.27	198.89	174.59	176.96	169.93	166.54	163.25	149.65	142.8	142.6	148.55	200.55	201.41	206.03	65.27	59.55
Manes.16G056100	3.57	2.18	1.17	1.54	3.2	3.33	16.11	0.67	0.51	0.26	0.58	0	0.3	0.86	S1_dn	S2_dn	S3_dn	S4_dn	S5_dn	S6_dn	S7_dn	not assigned.unknown	no hits			Manes.16G056100	3.73	3.27	3.71	1.98	1.77	2.8	1.12	1.27	1.13	1.02	1.85	1.75	2.18	4.76	2.67	4.15	2.56	3.27	14.95	15.98	17.41	0.5	0.51
Manes.16G056500	1.22	0.84	0.93	1.88	2.22	1.52	1.42	0.01	0.03	0.04	0.06	0.01	0	0.1	S1_dn	S2_dn	S3_dn	S4_dn	S5_dn	S6_dn	S7_dn	not assigned.unknown	AT1G31175			Manes.16G056500	0.61	0.86	2.2	1.09	0.59	0.83	0.92	0.73	1.13	1.75	2.01	1.89	2.12	2.75	1.78	1.43	0.8	2.32	0.98	1.34	1.95	0	0.02
Manes.16G058200	14.97	17.86	15.46	19.8	17.31	15.22	14.81	5.81	7.67	4.69	4.56	5.86	6.16	4.66	S1_dn	S2_dn	S3_dn	S4_dn	S5_dn	S6_dn	S7_dn	stress.biotic.PR-proteins	AT2G34930	disease resistance family protein / LRR family protein		Manes.16G058200	16.34	13.37	15.2	18.73	18.22	16.62	14.69	14.95	16.75	18.69	20.31	20.4	17.23	17.96	16.73	15.37	14.03	16.25	15.4	14.55	14.48	5.82	6.05
Manes.16G058500	3.76	3.35	2.79	4.22	8.89	7.91	8.71	0	0.04	0	0	0.77	0	0.06	S1_dn	S2_dn	S3_dn	S4_dn	S5_dn	S6_dn	S7_dn	not assigned.unknown	no hits			Manes.16G058500	3.55	3.67	4.06	2.58	4.3	3.16	2.69	2.42	3.27	4.09	4.09	4.47	9.3	9.14	8.23	7.21	7.53	8.99	8.15	7.86	10.12	0	0
Manes.16G061800	3.43	2.91	3.98	18.15	14.32	27.62	127.39	0.61	0.34	0.68	1.41	6.13	4.87	30.6	S1_dn	S2_dn	S3_dn	S4_dn	S5_dn	S6_dn	S7_dn	misc.gluco-, galacto- and mannosidases.alpha-galactosidase	AT5G11720	Glycosyl hydrolases family 31 protein		Manes.16G061800	3.67	3.21	3.42	3.19	2.85	2.68	3.41	5.14	3.4	19.93	16.84	17.68	12.36	15.71	14.88	27.27	27.85	27.74	125.97	131.15	125.04	0.43	0.61
Manes.17G027400	15.23	14.12	11.61	13.32	14.82	15.58	12.97	6.46	4.13	3.55	3.74	3.59	3.5	4.98	S1_dn	S2_dn	S3_dn	S4_dn	S5_dn	S6_dn	S7_dn	not assigned.unknown	AT3G49250	defective in meristem silencing 3	Similar to hinge-domain region of structural maintenance of chromosomes (SMC)proteins.Putative chromosome architecture protein that can potentialy link nucleic acids in facilitating an RNA1-mediated epigenetic modification involving secondary siRNA and spreading of DNA methylation.	Manes.17G027400	13.89	16.36	15.43	14.29	14.3	13.76	12.66	11.56	10.61	10.73	14.06	15.16	13.8	16.21	14.46	15.71	15.86	15.18	15.4	11.61	11.9	6.5	5.93
Manes.17G071500	13.41	13.99	11.22	19.37	28.11	28.43	16.12	3.8	2.63	1.38	1.64	1.96	2.17	0.97	S1_dn	S2_dn	S3_dn	S4_dn	S5_dn	S6_dn	S7_dn	not assigned.unknown	AT1G30130			Manes.17G071500	13.46	12.74	14.04	14.05	14.4	13.52	11.61	10.71	11.35	20	19.39	18.73	25.41	28.42	30.51	28.22	29.75	27.33	16.03	17.41	14.92	3.66	3.22
Manes.17G071700	1.8	0.95	1.08	1.4	0.38	0.27	1.93	0.54	0.28	0.06	0.18	0.04	0	0	S1_dn	S2_dn	S3_dn	S4_dn	S5_dn	S6_dn	S7_dn	PS.photorespiration.glycolate oxydase	AT3G14420	Aldolase-type TIM barrel family protein	Encodes a glycolate oxidase that modulates reactive oxygen species-mediated signal transduction during nonhost resistance.	Manes.17G071700	1.71	1.89	1.8	1.25	0.48	1.13	0.98	1.33	0.93	1.68	1.62	0.91	0.5	0.31	0.34	0	0.51	0.3	3.04	1.25	1.51	0.82	0.7
Manes.17G088500	2.59	2.79	1.56	3.18	4.41	5.29	4.84	0.06	0.04	0.04	0.04	0.06	0.02	0.06	S1_dn	S2_dn	S3_dn	S4_dn	S5_dn	S6_dn	S7_dn	not assigned.no ontology.pentatricopeptide (PPR) repeat-containing protein	AT2G33760	Pentatricopeptide repeat (PPR) superfamily protein		Manes.17G088500	2.51	3.1	2.15	3.31	2.74	2.32	1.57	1.51	1.6	3.21	3.4	2.93	6.37	4.19	2.67	4.96	5.19	5.72	5.01	3.39	6.13	0	0.05
Manes.17G097300	24.9	21.3	55.51	93.04	94.65	69.03	84.66	9.56	10.07	17.02	7.41	19.37	25.61	27.72	S1_dn	S2_dn	S3_dn	S4_dn	S5_dn	S6_dn	S7_dn	not assigned.no ontology	AT3G50830	cold-regulated 413-plasma membrane 2	cold acclimation protein WCOR413-like protein beta form. Transcript is not detectable.	Manes.17G097300	25.64	24.62	24.43	22.61	20.1	21.2	57.2	49.87	59.47	94.3	91.53	93.28	94.45	90.7	98.79	67.86	71.48	67.75	88.91	77.23	87.83	9.98	9.43
Manes.17G107200	7.67	12.76	12.6	24.38	28.43	31.23	18.74	1	0.66	0.96	1.09	1.35	1.22	0.15	S1_dn	S2_dn	S3_dn	S4_dn	S5_dn	S6_dn	S7_dn	OPP.oxidative PP.G6PD	AT5G40760	glucose-6-phosphate dehydrogenase 6	Encodes a cytosolic glucose-6-phosphate dehydrogenase that is insensitive to reduction by DTT and whose mRNA is expressed ubiquitously.	Manes.17G107200	7.16	8.09	7.77	13.16	12.31	12.81	14.1	10.23	13.48	24.16	24.72	24.25	29.59	28.36	27.35	30.19	29.16	34.35	20.59	18.66	16.96	1.09	1.33
Manes.17G121700	0.98	1.56	1.68	1.07	1.98	3.44	4.25	0.27	0.28	0.24	0.32	0.21	0.25	0.53	S1_dn	S2_dn	S3_dn	S4_dn	S5_dn	S6_dn	S7_dn	not assigned.unknown	no hits			Manes.17G121700	1.1	0.75	1.1	0.65	1.72	2.32	1.77	1.27	2	0.8	0.93	1.47	1.94	1.82	2.19	2.24	4.02	4.05	4.66	3.57	4.53	0.34	0.12
Manes.17G121800	2.47	1.39	0.85	0.7	0.6	0.51	0.33	0.01	0.03	0.01	0	0	0.03	0	S1_dn	S2_dn	S3_dn	S4_dn	S5_dn	S6_dn	S7_dn	not assigned.unknown	no hits			Manes.17G121800	2.45	2.12	2.84	1.53	1.34	1.31	0.92	1.15	0.47	0.15	0.77	1.19	0.12	1.06	0.62	0.68	0.15	0.71	0.36	0	0.62	0.02	0
Manes.18G024700	0.51	0.79	0.84	2.14	1.18	0.77	0.92	0.13	0.2	0.32	0.24	0.21	0.21	0.31	S1_dn	S2_dn	S3_dn	S4_dn	S5_dn	S6_dn	S7_dn	not assigned.unknown	no hits			Manes.18G024700	0.73	0.4	0.41	0.61	0.86	0.89	0.66	0.67	1.2	1.17	3.01	2.24	1.12	1.19	1.23	0.61	0.8	0.89	0.98	0.89	0.89	0.09	0.3
Manes.18G043500	26.21	20.2	19.46	53.65	100.79	101.94	95.3	11.83	7.31	5.34	13.51	5.84	4.8	21.94	S1_dn	S2_dn	S3_dn	S4_dn	S5_dn	S6_dn	S7_dn	misc.cytochrome P450	AT4G37340	cytochrome P450, family 81, subfamily D, polypeptide 3	member of CYP81D	Manes.18G043500	26.32	28.35	23.96	20.06	19.88	20.67	18.5	20.27	19.62	57.66	52.83	50.45	97.5	101.28	103.58	104.04	99.84	101.93	97.95	91.87	96.09	13.59	10.53
Manes.18G092100	5.1	4.52	4.15	3.09	8.73	6.86	4.07	0.68	0.37	0.21	0.05	0.63	0.61	0.34	S1_dn	S2_dn	S3_dn	S4_dn	S5_dn	S6_dn	S7_dn	not assigned.unknown	no hits			Manes.18G092100	4.47	5.62	5.22	4.08	4.35	5.12	4.39	3.87	4.2	2.7	3.78	2.79	8.43	10.14	7.61	6.66	6.43	7.5	3.94	4.91	3.37	0.64	0.96
Manes.18G092200	3.87	3.97	2.98	2.34	6.63	5.42	4.11	0.47	0.25	0.3	0.05	0.53	0.48	0.21	S1_dn	S2_dn	S3_dn	S4_dn	S5_dn	S6_dn	S7_dn	not assigned.unknown	no hits			Manes.18G092200	4.04	3.85	3.71	3.88	3.98	4.05	2.95	3.45	2.54	3.14	1.85	2.03	6.87	8.07	4.94	6.94	3.36	5.95	6.18	3.39	2.75	0.43	0.54
Manes.18G095700	8.25	7.63	7.31	7.3	8.12	8.26	8.38	2.7	2.67	2.64	2.42	3.11	2.43	2.17	S1_dn	S2_dn	S3_dn	S4_dn	S5_dn	S6_dn	S7_dn	not assigned.unknown	AT1G71730			Manes.18G095700	8.08	8.55	8.12	7.14	6.88	8.87	7.41	6.84	7.68	6.79	6.87	8.24	8.43	9.01	6.92	9.32	8.55	6.91	8.95	7.32	8.88	2.93	2.45
Manes.18G123300	0.31	0.59	0.45	0.55	1.02	0.43	1.16	0	0	0	0	0	0	0	S1_dn	S2_dn	S3_dn	S4_dn	S5_dn	S6_dn	S7_dn	not assigned.unknown	no hits			Manes.18G123300	0.24	0.29	0.41	0.52	0.7	0.54	0.46	0.3	0.6	0.29	0.93	0.42	0.87	0.81	1.37	0.61	0.37	0.3	2.06	0.89	0.53	0	0
Manes.18G140600	3.8	2.61	3.27	6.88	6.97	4.12	6.24	1.05	0.64	0.32	0.5	0.63	0.63	1.52	S1_dn	S2_dn	S3_dn	S4_dn	S5_dn	S6_dn	S7_dn	not assigned.unknown	no hits			Manes.18G140600	3.79	2.98	4.64	2.58	2.15	3.1	3.41	3.39	3	7.01	5.18	8.45	7.12	6.32	7.47	3.26	3.73	5.36	7.16	5.09	6.48	1.27	0.86
Manes.18G146500	1.69	0.47	0.35	1.74	0.85	2.82	3.54	0	0.07	0.02	0.04	0.3	0.23	0.1	S1_dn	S2_dn	S3_dn	S4_dn	S5_dn	S6_dn	S7_dn	not assigned.unknown	no hits			Manes.18G146500	1.1	2.01	1.97	0.36	0.75	0.3	0.26	0.18	0.6	1.9	1.16	2.17	0.81	1.13	0.62	2.45	2.85	3.16	2.24	4.37	4	0	0
Manes.S013000	44.13	43.9	60.27	53.8	53.12	39.82	46.75	18.71	17.49	21.59	14.61	21.7	15.72	18.05	S1_dn	S2_dn	S3_dn	S4_dn	S5_dn	S6_dn	S7_dn	RNA.processing	AT2G43810	Small nuclear ribonucleoprotein family protein		Manes.S013000	41.8	46.38	44.21	46.95	40.63	44.13	55.36	57.31	68.14	51.02	57.62	52.75	51.37	50.76	57.24	40.66	40.35	38.46	48.44	46.34	45.47	18.46	20.42
Manes.S021900	8.16	7.78	9.12	8.17	13.77	13.55	9.46	3.51	3.55	3.61	3.34	4.89	4.51	3.41	S1_dn	S2_dn	S3_dn	S4_dn	S5_dn	S6_dn	S7_dn	not assigned.unknown	AT2G44820			Manes.S021900	7.34	9.59	7.54	7.51	8.33	7.5	9.84	8.59	8.94	8.03	8.5	7.97	12.55	13.14	15.63	14.48	12.64	13.52	10.83	8.39	9.15	3.61	2.99
Manes.S024900	2.61	0.84	0.7	0.64	0.42	1.17	2.05	0.5	0.11	0.1	0.25	0.1	0.08	0.01	S1_dn	S2_dn	S3_dn	S4_dn	S5_dn	S6_dn	S7_dn	not assigned.unknown	no hits			Manes.S024900	1.65	2.41	3.77	1.21	0.7	0.6	0.98	0.73	0.4	0.44	0.7	0.77	0.56	0.56	0.14	0.75	1.1	1.67	0.9	3.12	2.13	0.61	0.47
Manes.S029700	1.5	1.51	1.09	2.11	2.36	3.99	4.73	0.59	0.74	0.49	0.86	0.88	0.68	0.72	S1_dn	S2_dn	S3_dn	S4_dn	S5_dn	S6_dn	S7_dn	not assigned.unknown	no hits			Manes.S029700	1.1	1.49	1.91	1.45	1.29	1.79	1.05	1.03	1.2	2.41	1.39	2.52	1.44	2.75	2.88	3.2	3.65	5.12	4.3	4.55	5.33	0.61	0.3
Manes.S029900	306.52	189.2	410.98	203.24	254.07	111.97	165.37	104.42	48.05	60.25	68.19	34.56	25.13	1.82	S1_dn	S2_dn	S3_dn	S4_dn	S5_dn	S6_dn	S7_dn	lipid metabolism.lipid degradation.lysophospholipases	AT4G38690	PLC-like phosphodiesterases superfamily protein		Manes.S029900	307.37	308.68	303.51	200.14	178.1	189.35	412.8	406.8	413.34	196.63	211.17	201.93	264.42	253.82	243.98	110.77	112.19	112.94	170.47	168.91	156.74	105.92	107.19
Manes.S036300	1.32	2.2	1.07	1.49	1.65	0.96	1.58	0	0	0	0.01	0	0	0.05	S1_dn	S2_dn	S3_dn	S4_dn	S5_dn	S6_dn	S7_dn	signalling.light.COP9 signalosome	AT4G14110	COP9 signalosome, subunit CSN8	Represses photomorphogenesis and induces skotomorphogenesis in the dark. A component of the COP9 signalosome complex.	Manes.S036300	1.77	1.38	0.81	2.5	2.26	1.85	0.72	1.09	1.4	1.61	1.39	1.47	2	1.25	1.71	0.75	0.58	1.55	1.61	2.23	0.89	0	0
Manes.S036500	18.03	11.43	8.11	8.68	6.99	4.22	6.84	1.94	1.45	1.28	0.52	2.01	1.58	2.83	S1_dn	S2_dn	S3_dn	S4_dn	S5_dn	S6_dn	S7_dn	stress.biotic.PR-proteins	AT3G14470	NB-ARC domain-containing disease resistance protein		Manes.S036500	18.24	17.68	18.16	11.54	10.37	12.39	7.94	8.59	7.81	9.93	8.5	7.62	7.93	7.2	5.83	4.49	3.87	4.29	6.27	6.87	7.37	1.8	2.19
Manes.S037900	13.38	43.54	86.39	16.44	105.49	46.94	28.28	1.33	2.11	1.79	6.71	2.93	7.11	2.01	S1_dn	S2_dn	S3_dn	S4_dn	S5_dn	S6_dn	S7_dn	not assigned.no ontology	AT1G21680	DPP6 N-terminal domain-like protein		Manes.S037900	12.79	13.95	13.4	46.38	38.8	45.45	87.83	88.72	82.63	16.06	14.68	18.59	109.55	101.28	105.64	48.89	42.76	49.18	31.78	26.07	27	1.57	0.7
Manes.S038200	1.19	1.56	1.04	0.65	2.42	0.55	0.8	0.04	0.02	0	0	0	0.02	0.01	S1_dn	S2_dn	S3_dn	S4_dn	S5_dn	S6_dn	S7_dn	stress.biotic	AT1G70830	MLP-like protein 28		Manes.S038200	0.98	1.09	1.51	1.45	1.56	1.67	0.79	0.73	1.6	0.73	0.31	0.91	2.5	1.75	3.02	0.34	1.02	0.3	1.34	0.54	0.53	0	0.07
Manes.S044700	16.84	11.3	11.82	24.18	17.6	9.94	8.62	3.8	3.14	3.27	4.36	7.43	2.15	3.38	S1_dn	S2_dn	S3_dn	S4_dn	S5_dn	S6_dn	S7_dn	DNA.unspecified	AT4G35220	Cyclase family protein		Manes.S044700	17.26	15.84	17.41	12.03	10.86	11.02	12.59	11.32	11.55	26.71	22.63	23.2	15.86	18.65	18.3	8.3	10.52	11.01	9.22	8.04	8.61	3.82	3.48
Manes.S049400	0.92	1.15	1.49	1.03	1.09	0.42	1.07	0.26	0.08	0.17	0.14	0.22	0.06	0.21	S1_dn	S2_dn	S3_dn	S4_dn	S5_dn	S6_dn	S7_dn	not assigned.unknown	no hits			Manes.S049400	1.1	0.63	1.04	1.17	1.45	0.83	1.12	1.69	1.67	0.66	0.62	1.82	1	1.31	0.96	0.14	0.51	0.6	0.27	1.07	1.86	0.26	0.3
Manes.S052600	3.94	5.17	4.89	8.05	11.41	11.8	8.21	0.03	0.02	0	0.09	0.05	0	0	S1_dn	S2_dn	S3_dn	S4_dn	S5_dn	S6_dn	S7_dn	protein.postranslational modification	AT1G11410	S-locus lectin protein kinase family protein		Manes.S052600	3.92	4.42	3.48	5.37	4.35	5.78	6.23	4.24	4.2	8.76	7.49	7.9	12.92	10.89	10.42	11.15	12.28	11.97	7.79	9.46	7.37	0.05	0.05
Manes.S054300	1.78	1.93	1.11	0.65	2.06	1.44	0.57	0.23	0.27	0.07	0.17	0.08	0.11	0.07	S1_dn	S2_dn	S3_dn	S4_dn	S5_dn	S6_dn	S7_dn	stress.biotic	AT1G74170	receptor like protein 13		Manes.S054300	2.33	1.55	1.45	1.66	2.69	1.43	0.98	1.21	1.13	0.22	0.62	1.12	2.12	2.69	1.37	0.88	2.19	1.25	0.63	0.54	0.53	0.2	0.16
Manes.S066900	2.85	2.69	2.16	1.75	3.67	2.37	2.56	1.11	0.85	0.8	0.54	0.85	0.61	0.7	S1_dn	S2_dn	S3_dn	S4_dn	S5_dn	S6_dn	S7_dn	DNA.synthesis/chromatin structure	AT1G62670	rna processing factor 2	Encodes a pentatricopeptide repeat protein required for 5 end processing of nad9 and cox3 mRNAs in mitochondria.	Manes.S066900	2.94	2.76	2.84	2.58	2.74	2.74	2.16	2.18	2.14	1.82	1.39	2.03	3.87	2.82	4.32	2.86	2.34	1.91	3.04	2.5	2.13	1.11	1.21
Manes.S078700	58.56	52.92	42.58	46.06	52.89	61.02	69.66	18.28	17.24	16.39	12.82	17.41	15.25	23.39	S1_dn	S2_dn	S3_dn	S4_dn	S5_dn	S6_dn	S7_dn	protein.degradation.ubiquitin.E3.RING	AT3G24800	proteolysis 1	Contains two ring finger domains and one ZZ domain. Week similarity to yeast Rad18p. Putative component of the N-end rule pathway (ubiquitin-dependent proteolysis).	Manes.S078700	57.16	60.73	57.79	53.57	53.2	52	44.61	38.55	44.58	43.65	45.49	49.05	55.31	52.89	50.46	63.78	57.37	61.92	64.64	72.23	72.11	17.71	18.09
Manes.S084000	0.57	1.1	0.89	0.69	0.98	1.36	1.1	0.2	0.15	0.18	0.1	0.26	0.11	0.24	S1_dn	S2_dn	S3_dn	S4_dn	S5_dn	S6_dn	S7_dn	hormone metabolism.auxin.induced-regulated-responsive-activated	AT1G29420	SAUR-like auxin-responsive protein family		Manes.S084000	0.43	0.52	0.75	1.9	0.7	0.71	1.18	0.36	1.13	0.58	0.23	1.26	1.12	0.94	0.89	1.5	1.32	1.25	0.9	1.34	1.07	0.3	0.16
Manes.S084700	7.97	11.18	12.84	11.94	21.93	14.78	16.41	3.54	3.76	4.07	3.48	3.81	5.27	7.47	S1_dn	S2_dn	S3_dn	S4_dn	S5_dn	S6_dn	S7_dn	not assigned.unknown	AT5G25270	Ubiquitin-like superfamily protein		Manes.S084700	8.08	7.23	8.59	11.59	10.86	11.08	13.58	12.47	12.48	12.55	11.82	11.46	23.53	22.1	20.15	15.57	14.84	13.93	16.83	14.82	17.58	3.39	3.34
Manes.S084800	1.75	1.66	2.38	2.37	1.21	1.17	1.13	0.04	0.01	0.06	0.07	0.23	0.16	0	S1_dn	S2_dn	S3_dn	S4_dn	S5_dn	S6_dn	S7_dn	hormone metabolism.brassinosteroid.signal transduction.BRI	AT1G07390	receptor like protein 1		Manes.S084800	2.08	1.61	1.57	1.94	1.02	2.03	2.62	2.18	2.34	2.04	2.01	3.07	1.31	1.44	0.89	0.75	1.39	1.37	1.34	0.71	1.33	0.02	0.09
Manes.S085900	14.99	12.94	13.1	18.8	17.37	12.41	8.98	0.03	0.04	0.16	0.08	0.1	0.18	0.15	S1_dn	S2_dn	S3_dn	S4_dn	S5_dn	S6_dn	S7_dn	protein.postranslational modification	AT1G11340	S-locus lectin protein kinase family protein		Manes.S085900	15.42	13.83	15.72	13.44	12.41	12.98	12.53	12.83	13.95	19.93	18.15	18.31	15.48	17.71	18.92	13.87	10.74	12.62	10.3	8.57	8.08	0.02	0.05
Manes.S087900	9.34	8.81	14.91	24.54	13.91	9.3	11.07	0.87	0.67	1.35	1.31	1.89	0.88	1.35	S1_dn	S2_dn	S3_dn	S4_dn	S5_dn	S6_dn	S7_dn	not assigned.unknown	no hits			Manes.S087900	9.85	9.01	9.17	8.72	8.17	9.53	16.01	13.5	15.22	22.63	23.87	27.11	13.42	15.15	13.16	8.16	10.09	9.65	13.79	10.53	8.88	0.91	0.93
Manes.S104500	1.49	0.66	0.89	0.12	0.56	0.51	0.21	0.1	0.07	0.13	0.05	0.06	0	0.03	S1_dn	S2_dn	S3_dn	S4_dn	S5_dn	S6_dn	S7_dn	protein.synthesis.ribosomal protein.eukaryotic.60S subunit.L3	AT1G61580	R-protein L3 B		Manes.S104500	1.29	1.38	1.8	0.85	0.59	0.54	0.79	0.61	1.27	0.22	0.15	0	0.37	0.63	0.69	0.48	0.88	0.18	0	0.27	0.36	0.09	0.12
Manes.S110900	0.94	0.72	0.64	0.63	2.71	4.01	2.77	0.32	0.35	0.25	0.31	0.13	0.7	0.74	S1_dn	S2_dn	S3_dn	S4_dn	S5_dn	S6_dn	S7_dn	not assigned.unknown	no hits			Manes.S110900	0.98	0.92	0.93	0.65	0.43	1.07	0.92	0.48	0.53	0.51	0.39	0.98	2.06	2.38	3.7	2.79	4.17	5.06	2.51	3.04	2.75	0.2	0.49
Manes.03G084000	3.34	4.1	2.8	8.6	7.37	14.56	9.1	0.73	0.78	1.39	1.96	0.59	5.3	21.42	S1_dn	S2_dn	S3_dn	S4_dn	S5_dn	S6_dn	S7_up	misc.cytochrome P450	AT3G14690	cytochrome P450, family 72, subfamily A, polypeptide 15	putative cytochrome P450	Manes.03G084000	3.61	2.76	3.66	4.48	4.14	3.69	2.95	3.39	2.07	9.63	6.87	9.29	8.3	7.01	6.79	14.89	14.69	14.11	8.68	9.73	8.88	0.91	0.65
Manes.06G034800	1.23	1.31	2.88	0.38	1.6	0.37	0	0.09	0.2	0.1	0.06	0	0.09	0.04	S1_dn	S2_dn	S3_dn	S4_dn	S5_dn	S6_dn	S7_up	secondary metabolism.phenylpropanoids.lignin biosynthesis.HCT	AT5G48930	hydroxycinnamoyl-CoA shikimate/quinate hydroxycinnamoyl transferase	At5g48930 has been shown to encode for the hydroxycinnamoyl-Coenzyme A shikimate/quinate hydroxycinnamoyltransferase (HCT) both synthesizing and catabolizing the hydroxycinnamoylesters (coumaroyl/caffeoyl shikimate and quinate) involved in the phenylpropanoid pathway. Influence on the accumulation of flavonoids which in turn inhibit auxin transport and reduce plant growth.	Manes.06G034800	1.04	1.15	1.51	1.41	0.97	1.55	4.2	2.3	2.14	0.29	0.23	0.63	2.06	1.44	1.3	0.48	0.51	0.12	0	0	0	0.14	0.14
Manes.10G030800	1.13	0.49	1.58	1.68	1.23	0.78	0	0.05	0.11	0.07	0.16	0	0	0.01	S1_dn	S2_dn	S3_dn	S4_dn	S5_dn	S6_dn	S7_up	cell.organisation.cytoskeleton.actin.Actin	AT3G53750	actin 3	Member of the Actin gene family. Expressed in mature pollen.	Manes.10G030800	0.86	1.43	1.1	0.52	0.54	0.42	1.51	1.69	1.54	2.26	1.16	1.61	1	1.31	1.37	0.82	0.51	1.01	0	0	0	0.07	0
Manes.11G072400	3.21	0.21	0.21	0.39	0.89	0.8	0.24	0.56	0.07	0.1	0.11	0.08	0.19	0.82	S1_dn	S2_dn	S3_dn	S4_dn	S5_dn	S6_dn	S7_up	PS.calvin cycle.GAP	AT3G26650	glyceraldehyde 3-phosphate dehydrogenase A subunit	Encodes one of the two subunits forming the photosynthetic glyceraldehyde-3-phosphate dehydrogenase (GAPDH) and as such a constituent of the supramolecular complex with phosphoribulokinase (PRK) thought to be linked by a small peptide encoded by CP12-2. GapA-1 is coordinately expressed by light with PRK and CP12-2. The enzyme activity, tested in leaf protein extracts dropped significantly after e…	Manes.11G072400	3.98	3.16	2.49	0.24	0.21	0.18	0.33	0.18	0.13	0.22	0.46	0.49	1.44	0.88	0.34	0.61	0.73	1.07	0.09	0.18	0.44	0.84	0.47
Manes.15G185100	4.03	1.08	2.21	3.25	3.72	3.86	1.69	0.92	0.4	0.53	0.47	1.36	1.41	5.71	S1_dn	S2_dn	S3_dn	S4_dn	S5_dn	S6_dn	S7_up	PS.calvin cycle.PRK	AT1G32060	phosphoribulokinase		Manes.15G185100	4.41	3.44	4.24	1.13	1.29	0.83	2.03	2	2.6	2.26	3.71	3.77	5.06	4.32	1.78	3.81	3	4.76	1.07	1.52	2.49	0.77	1.1
Manes.17G114700	3.6	3.74	3.65	7.07	10.55	10.21	5.74	0.31	0.28	0.83	0.23	1.22	2.29	12.73	S1_dn	S2_dn	S3_dn	S4_dn	S5_dn	S6_dn	S7_up	not assigned.no ontology	AT1G19100	Histidine kinase-, DNA gyrase B-, and HSP90-like ATPase family protein	Encodes a member of the conserved Microrchidia (MORC) adenosine triphosphatase (ATPase) family, predicted to catalyze alterations in chromosome superstructure. Required for heterochromatin condensation and gene silencing.	Manes.17G114700	2.88	2.64	5.28	4.44	3.55	3.22	3.8	3.27	3.87	7.81	6.41	6.99	11.11	10.52	10.01	9.18	10.09	11.37	7.25	5.18	4.8	0.2	0.37
Manes.03G082900	5.94	3	21.9	12.94	14.28	10.06	53.91	2.75	0.68	10.44	4	5.18	22.14	29.64	S1_dn	S2_dn	S3_dn	S4_dn	S5_dn	S6_up	NA	PS.lightreaction.photosystem II.PSII polypeptide subunits	AT1G79040	photosystem II subunit R	Encodes for the 10 kDa PsbR subunit of photosystem II (PSII). This subunit appears to be involved in the stable assembly of PSII, particularly that of the oxygen-evolving complex subunit PsbP. Mutants defective in this gene have reduced amounts of subunits PsbP and PsbQ in PSII. In turn, assembly of PsbR is dependent on the presence of PsbJ.	Manes.03G082900	5.75	5.4	6.67	2.99	3.44	2.56	22.96	21.24	21.49	14.23	8.65	15.93	13.36	12.89	16.59	8.98	10.67	10.54	57.12	50.8	53.82	2.77	3.17
Manes.04G113600	93.6	255.53	975.48	252.53	604.01	285.08	480.44	44.27	107.74	170.04	49.02	119.27	640	333.85	S1_dn	S2_dn	S3_dn	S4_dn	S5_dn	S6_up	NA	stress.abiotic.heat	AT1G52560	HSP20-like chaperones superfamily protein		Manes.04G113600	92.6	93.44	94.75	267.19	251.03	248.37	973.06	971.12	982.25	251.96	260.53	245.11	583.96	612.74	615.33	273.76	294.62	286.85	453.58	496.74	491.01	43.56	45.75
Manes.02G174500	0.83	2.98	1.08	3.12	3.7	0.75	0.09	0.29	0.88	0.39	0.34	0.36	6.07	0.03	S1_dn	S2_dn	S3_dn	S4_dn	S5_dn	S6_up	S7_dn	misc.peroxidases	AT4G25980	Peroxidase superfamily protein		Manes.02G174500	1.22	0.57	0.7	3.51	3.12	2.32	0.72	1.33	1.2	3.65	3.4	2.31	3.93	3.19	3.98	0.75	0.37	1.13	0	0.27	0	0.16	0.42
Manes.05G111500	0.1	0.41	0.53	2.54	0.51	0	0.15	0.03	0	0.08	0	0	0.01	0	S1_dn	S2_dn	S3_dn	S4_dn	S5_dn	S6_up	S7_dn	signalling.receptor kinases.Catharanthus roseus-like RLK1	AT3G51550	Malectin/receptor-like protein kinase family protein	Encodes a synergid-expressed, plasma-membrane localized receptor-like kinase that accumulates asymetrically in the synergid membrnane at the filiform apparatus and mediates male-female gametophyte interactions during pollen tube reception. Also involved in powdery mildew infection.	Manes.05G111500	0.12	0	0.17	0.32	0.21	0.71	0.59	0.73	0.27	2.34	1.85	3.42	0.62	0.69	0.21	0	0	0	0.36	0	0.09	0.09	0
Manes.08G002700	0.37	0.72	34.36	1.68	0.42	0.61	9.76	0.02	0.02	8.91	0.02	0.12	2.37	1.25	S1_dn	S2_dn	S3_dn	S4_dn	S5_dn	S6_up	S7_dn	redox.ascorbate and glutathione.ascorbate	AT3G09640	ascorbate peroxidase 2	Encodes a cytosolic ascorbate peroxidase APX2. Ascorbate peroxidases are enzymes that scavenge hydrogen peroxide in plant cells. Eight types of APX have been described for Arabidopsis: three cytosolic (APX1, APX2, APX6), two chloroplastic types (stromal sAPX, thylakoid tAPX), and three microsomal (APX3, APX4, APX5) isoforms.	Manes.08G002700	0.31	0.46	0.35	0.44	0.64	1.07	34.04	33.28	35.77	2.34	1.31	1.4	0.25	0.31	0.69	0.41	0.58	0.83	9.94	10.8	8.53	0.02	0
Manes.08G097100	1.53	1.2	2.15	1.93	1.3	0.22	0.15	0.28	0.51	0.49	0.49	0.21	0.49	0.06	S1_dn	S2_dn	S3_dn	S4_dn	S5_dn	S6_up	S7_dn	not assigned.no ontology	AT3G51660	Tautomerase/MIF superfamily protein		Manes.08G097100	1.47	1.32	1.8	1.21	0.97	1.43	2.49	1.69	2.27	1.75	2.09	1.96	1.5	1.31	1.1	0.14	0.29	0.24	0	0.45	0	0.16	0.35
Manes.10G123200	2.8	0.44	0.58	0.2	0.91	0.13	0.27	0.42	0.09	0.22	0.02	0.1	0.32	0	S1_dn	S2_dn	S3_dn	S4_dn	S5_dn	S6_up	S7_dn	PS.lightreaction.other electron carrier (ox/red).ferredoxin	AT1G60950	2Fe-2S ferredoxin-like superfamily protein	encodes a major leaf ferredoxin	Manes.10G123200	3.37	2.7	2.32	0.4	0.32	0.6	1.12	0.48	0.13	0.44	0.15	0	0.75	1.5	0.48	0.2	0.07	0.12	0	0.54	0.27	0.5	0.16
Manes.11G045500	0.12	0.18	0.63	2.23	0.57	0.1	1.25	0.02	0.03	0.07	0.63	0.24	0.21	0.2	S1_dn	S2_dn	S3_dn	S4_dn	S5_dn	S6_up	S7_dn	protein.postranslational modification	AT3G16030	lectin protein kinase family protein		Manes.11G045500	0	0.23	0.12	0.2	0.16	0.18	0.66	1.15	0.07	1.9	2.47	2.31	0.44	0.44	0.82	0.07	0	0.24	1.61	0.98	1.15	0.02	0.05
Manes.14G069800	101.43	68.77	38.2	18.24	4.16	0.77	3.66	15.95	14.84	4.34	0.97	0.76	2.47	0.08	S1_dn	S2_dn	S3_dn	S4_dn	S5_dn	S6_up	S7_dn	hormone metabolism.gibberelin.induced-regulated-responsive-activated	AT5G14920	Gibberellin-regulated family protein	Encodes a GASA domain containing protein that regulates increases in plant growth through GA-induced and DELLA-dependent signal transduction and that can increase abiotic stress resistance by reducing ROS accumulation.	Manes.14G069800	100.25	109.51	94.52	69.83	67.82	68.67	34.18	40.43	39.98	17.81	16.22	20.68	4.62	4.57	3.29	0.41	0.95	0.95	4.12	3.75	3.11	17.41	15.8
Manes.15G183200	6.02	7.23	16.09	6.92	45.15	3.59	1.52	1.2	1.68	1.39	0.91	3.49	15.6	0.1	S1_dn	S2_dn	S3_dn	S4_dn	S5_dn	S6_up	S7_dn	development.unspecified	AT3G28007	Nodulin MtN3 family protein		Manes.15G183200	6	6.54	5.51	8.07	6.23	7.39	17.06	14.65	16.55	5.62	9.19	5.94	44.38	47.2	43.87	3.13	4.31	3.33	1.79	1.43	1.33	1.14	1.07
Manes.17G062900	1.56	2.1	2.56	13.09	4.76	0.87	0.78	0.02	0.09	0.17	0.1	1.13	2.17	0.07	S1_dn	S2_dn	S3_dn	S4_dn	S5_dn	S6_up	S7_dn	development.unspecified	AT3G14770	Nodulin MtN3 family protein		Manes.17G062900	1.96	1.38	1.33	1.29	2.63	2.38	2.3	2.97	2.4	13.79	12.05	13.42	5.43	4.19	4.66	0.54	1.17	0.89	0.9	0.54	0.89	0.05	0.02
Manes.17G066800	8.28	0.13	0.82	0.15	0.04	0	0	1.28	0.04	0.24	0.02	0	0.03	0.1	S1_dn	S2_dn	S3_dn	S4_dn	S5_dn	S6_up	S7_up	PS.lightreaction.photosystem II.LHC-II	AT2G34430	light-harvesting chlorophyll-protein complex II subunit B1	Photosystem II type I chlorophyll a/b-binding protein	Manes.17G066800	9.61	8.55	6.67	0	0.21	0.18	0.59	1.21	0.67	0	0.46	0	0.12	0	0	0	0	0	0	0	0	1.23	1.28
Manes.01G064200	3.47	1.03	4.21	1.08	3.04	1.06	4.46	0.04	0.05	0.14	0.11	1.11	0.56	0.25	S1_dn	S2_dn	S3_dn	S4_dn	S5_dn	NA	S7_dn	stress.abiotic	AT4G11650	osmotin 34	osmotin-like protein	Manes.01G064200	2.51	3.44	4.47	1.29	1.61	0.18	4.53	3.15	4.94	1.24	1.08	0.91	2.06	3.69	3.36	1.09	1.32	0.77	3.22	5.62	4.53	0.07	0.05
Manes.01G275300	0.94	1.21	1.14	1.34	1.44	1.16	0.77	0.2	0.24	0.14	0.16	0.37	0.78	0.29	S1_dn	S2_dn	S3_dn	S4_dn	S5_dn	NA	S7_dn	not assigned.unknown	no hits			Manes.01G275300	0.98	1.03	0.81	0.93	1.02	1.67	0.46	1.57	1.4	1.17	1.93	0.91	1.5	1.44	1.37	1.02	1.1	1.37	0.63	0.62	1.07	0.16	0.12
Manes.03G134200	1158.64	821.47	1149.99	993.47	582.68	333.13	607.07	220.79	205.53	229.76	181.87	276.58	199.01	154.65	S1_dn	S2_dn	S3_dn	S4_dn	S5_dn	NA	S7_dn	protein.synthesis.ribosomal protein.eukaryotic.40S subunit.S8	AT5G20290	Ribosomal protein S8e family protein		Manes.03G134200	1125.05	1201.53	1149.33	828.97	808.44	827.01	1123.15	1185.11	1141.7	988.34	1014.77	977.31	598.63	571.24	578.18	332.99	330.07	336.33	607.57	608.07	605.58	225.18	227.75
Manes.03G212500	0.88	1.64	0.51	1.02	5.3	0.16	0.53	0.24	0.23	0.2	0.46	0.3	0.3	0.02	S1_dn	S2_dn	S3_dn	S4_dn	S5_dn	NA	S7_dn	transport.ABC transporters and multidrug resistance systems	AT1G02520	P-glycoprotein 11	Encodes an ATP-binding cassette (ABC) transporter. Expressed in the vascular tissue of primary stem.	Manes.03G212500	0.98	0.63	1.04	1.17	1.77	1.97	0.13	0.73	0.67	0.88	1	1.19	4.93	6.38	4.59	0.14	0.29	0.06	0.36	0	1.24	0.32	0.26
Manes.05G026300	22.82	24.16	23.45	23.31	25.34	18.67	19.36	6.57	6.26	7.66	6.81	9.54	10.04	9.5	S1_dn	S2_dn	S3_dn	S4_dn	S5_dn	NA	S7_dn	protein.degradation.ubiquitin.E2	AT4G27960	ubiquitin conjugating enzyme 9	ubiquitin conjugating enzyme	Manes.05G026300	22.34	22.38	23.73	23.74	25.21	23.53	24.34	24.39	21.62	22.41	22.86	24.66	21.79	27.98	26.26	19.99	17.03	18.99	21.04	16.61	20.43	5.64	7
Manes.05G142400	0.83	0.11	0.32	0.45	2.23	0.82	1.9	0.18	0.02	0.07	0.08	0.14	0.77	0.36	S1_dn	S2_dn	S3_dn	S4_dn	S5_dn	NA	S7_dn	redox.thioredoxin	AT1G76080	chloroplastic drought-induced stress protein of 32 kD	Encodes a thioredoxin localized in chloroplast stroma. Known as CDSP32 (CHLOROPLASTIC DROUGHT-INDUCED STRESS PROTEIN OF 32 KD).	Manes.05G142400	1.04	0.86	0.58	0.12	0.21	0	0.26	0.24	0.47	0.22	0.93	0.21	2.68	1.94	2.06	0.61	1.24	0.6	1.16	2.77	1.78	0.18	0.07
Manes.05G165700	0.59	0.85	1.74	5.69	0.06	0	0.09	0.09	0.03	0.04	0.22	0	0	0	S1_dn	S2_dn	S3_dn	S4_dn	S5_dn	NA	S7_dn	not assigned.unknown	AT5G42655	Disease resistance-responsive (dirigent-like protein) family protein		Manes.05G165700	0.43	0.69	0.64	0.48	1.24	0.83	2.16	1.33	1.74	7.44	5.02	4.61	0	0.19	0	0	0	0	0.27	0	0	0.09	0.07
Manes.05G167700	7.62	11.64	6.74	8.73	10.75	5.81	4.14	0.6	0.47	1.05	0.65	1.01	3.35	0.41	S1_dn	S2_dn	S3_dn	S4_dn	S5_dn	NA	S7_dn	misc.cytochrome P450	AT4G31970	cytochrome P450, family 82, subfamily C, polypeptide 2	member of CYP82C	Manes.05G167700	7.53	8.78	6.56	12.43	10.64	11.85	5.9	7.5	6.81	8.1	10.97	7.13	9.3	10.83	12.13	5.3	6.07	6.07	5.64	3.66	3.11	0.61	0.56
Manes.05G178700	2.43	4.28	11.79	2.82	2.54	0.62	5.41	0.95	0.62	0.48	0.9	0.28	0.47	0.07	S1_dn	S2_dn	S3_dn	S4_dn	S5_dn	NA	S7_dn	misc.cytochrome P450	AT4G37320	cytochrome P450, family 81, subfamily D, polypeptide 5	member of CYP81D	Manes.05G178700	2.51	2.18	2.61	3.96	4.46	4.41	12.46	11.56	11.35	2.63	3.32	2.52	1.94	3.69	1.99	0.27	1.1	0.48	4.57	5.89	5.77	0.73	0.72
Manes.05G203700	5.7	5.5	4.49	4.74	4.93	4.69	4.22	2.75	2.37	2.09	1.75	1.59	2.52	0.58	S1_dn	S2_dn	S3_dn	S4_dn	S5_dn	NA	S7_dn	C1-metabolism	AT5G56260	Ribonuclease E inhibitor RraA/Dimethylmenaquinone methyltransferase		Manes.05G203700	5.63	5.45	6.03	6.54	5.54	4.41	4.66	3.81	5.01	5.47	4.48	4.26	5.37	3.94	5.48	4.28	4.02	5.78	4.57	3.84	4.26	3.18	2.59
Manes.06G003800	52.46	53.15	50.09	77.96	45.31	40.44	61.67	24.68	22.84	22.16	26.33	18.68	20.54	20.7	S1_dn	S2_dn	S3_dn	S4_dn	S5_dn	NA	S7_dn	RNA.regulation of transcription.SNF7	AT5G63880	SNF7 family protein		Manes.06G003800	55.88	55.33	46.18	51.75	56.54	51.16	53.92	45.02	51.33	81.53	81.64	70.71	42.63	43.75	49.56	39.03	38.52	43.76	60.79	62.32	61.9	24.46	24.09
Manes.06G088900	2.41	1.32	0.47	0.44	0.45	0.26	0.18	0.53	0.17	0.19	0.19	0.2	0.22	0.06	S1_dn	S2_dn	S3_dn	S4_dn	S5_dn	NA	S7_dn	not assigned.unknown	no hits			Manes.06G088900	2.02	2.07	3.13	1.33	1.45	1.19	0.2	0.61	0.6	0.51	0.31	0.49	0.37	0.63	0.34	0.54	0	0.24	0	0.18	0.36	0.43	0.56
Manes.07G026500	5.47	6.21	3.03	0.62	0.98	0.86	0.83	0.76	1.11	0.5	0.28	0.29	0.45	0.02	S1_dn	S2_dn	S3_dn	S4_dn	S5_dn	NA	S7_dn	protein.postranslational modification	AT1G09600	Protein kinase superfamily protein		Manes.07G026500	4.41	5.91	6.09	6.42	7.15	5.06	2.69	3.45	2.94	0.58	0.85	0.42	1.06	1.06	0.82	0.48	1.32	0.77	0.9	0.09	1.51	0.52	0.96
Manes.07G031300	7.8	58.37	194.46	27.19	2.68	1.24	139.85	0.96	2.6	8	1.68	0.57	1.82	1.71	S1_dn	S2_dn	S3_dn	S4_dn	S5_dn	NA	S7_dn	stress.abiotic.heat	AT4G10250	HSP20-like chaperones superfamily protein	Columbia endomembrane-localized small heat shock protein	Manes.07G031300	8.81	7.06	7.54	58.85	58.85	57.42	196.53	188.81	198.03	28.1	28.12	25.36	2.37	2.44	3.22	1.63	1.02	1.07	137.79	144.9	136.85	1	0.84
Manes.07G054700	10.62	5.91	3.78	0.94	1.63	0.2	0.27	0	0.02	0.01	0.02	0.24	0.15	0.01	S1_dn	S2_dn	S3_dn	S4_dn	S5_dn	NA	S7_dn	transport.misc	AT1G60030	nucleobase-ascorbate transporter 7		Manes.07G054700	11.2	9.53	11.14	4.88	7.36	5.48	4.33	3.21	3.8	1.46	0.46	0.91	1.56	1.88	1.44	0.2	0.15	0.24	0.18	0.62	0	0	0
Manes.09G157700	0.6	0.68	3.26	4.45	12.99	3.42	5.18	0.29	0.07	0.12	0.83	1.24	6.14	1.01	S1_dn	S2_dn	S3_dn	S4_dn	S5_dn	NA	S7_dn	not assigned.unknown	no hits			Manes.09G157700	0.24	1.09	0.46	0.52	0.75	0.77	4	2.84	2.94	4.6	3.86	4.89	12.92	13.65	12.41	3.81	3.29	3.16	4.21	6.61	4.71	0.43	0.23
Manes.10G028900	0.37	0.66	1.1	2.82	1.55	0.5	4.61	0.18	0.18	0.25	0.46	0.33	0.45	1.32	S1_dn	S2_dn	S3_dn	S4_dn	S5_dn	NA	S7_dn	not assigned.unknown	no hits			Manes.10G028900	0.24	0.17	0.7	0.73	0.59	0.66	0.85	1.33	1.13	2.92	2.39	3.14	2.06	1.56	1.03	0.61	0.58	0.3	4.57	4.02	5.24	0.09	0.19
Manes.10G131300	2.12	2.8	7.74	14.97	3.56	1.05	5.5	0.96	0.92	2.07	5.23	1.73	1.39	0.91	S1_dn	S2_dn	S3_dn	S4_dn	S5_dn	NA	S7_dn	stress.biotic.receptors	AT2G20142	Toll-Interleukin-Resistance (TIR) domain family protein		Manes.10G131300	2.14	1.95	2.26	2.7	3.39	2.32	7.15	7.93	8.14	15.62	14.98	14.32	3.68	4.19	2.81	0.95	1.24	0.95	6.09	4.91	5.51	0.84	1
Manes.11G067500	7.5	33.07	382.08	20.69	9.62	5.43	78.31	1.23	2.93	17.86	2.49	3.76	3.24	34.55	S1_dn	S2_dn	S3_dn	S4_dn	S5_dn	NA	S7_dn	stress.abiotic.heat	AT1G16030	heat shock protein 70B		Manes.11G067500	7.71	6.89	7.89	33.46	32.51	33.24	371.67	409.7	364.88	22.99	16.37	22.71	12.11	8.51	8.23	5.03	6.07	5.18	81.92	80.8	72.2	1.34	1.31
Manes.11G067600	28.85	38.37	195.57	27.01	4.96	2.14	403.91	1.82	0.75	7.29	0.54	0.9	2.31	17.33	S1_dn	S2_dn	S3_dn	S4_dn	S5_dn	NA	S7_dn	stress.abiotic.heat	AT1G16030	heat shock protein 70B		Manes.11G067600	30.23	27.49	28.84	37.74	37.57	39.79	193.71	205.46	187.55	25.69	27.19	28.16	5.81	5.57	3.5	2.31	2.19	1.91	393.86	414.43	403.45	1.91	1.33
Manes.11G122000	1.84	0.65	3.78	5.85	6.55	3.82	2.47	0.51	0.23	1.71	0.91	1.41	5.61	0.73	S1_dn	S2_dn	S3_dn	S4_dn	S5_dn	NA	S7_dn	RNA.regulation of transcription.C2C2(Zn) CO-like, Constans-like zinc finger family	AT2G31380	salt tolerance homologue	a B-box zinc finger protein that interacts with COP1. contains a novel 11 amino acid motif at the C-terminus (also found at the N-terminus of HY5) that is involved in the COP1 interaction.	Manes.11G122000	2.02	2.18	1.33	0.4	0.59	0.95	3.48	3.99	3.87	5.91	6.33	5.31	6.18	7.57	5.9	3.67	4.75	3.04	2.6	1.43	3.37	0.52	0.68
Manes.12G058100	8.95	10.36	10.16	10.95	8.88	8.32	8.74	3.49	3.44	3.29	1.94	3.58	4.17	4.36	S1_dn	S2_dn	S3_dn	S4_dn	S5_dn	NA	S7_dn	not assigned.unknown	AT5G48340			Manes.12G058100	10.04	8.21	8.59	10.9	11.12	9.05	9.97	10.77	9.74	10.95	10.66	11.25	9.86	6.57	10.21	8.43	7.6	8.93	9.04	9.91	7.28	3.68	2.96
Manes.13G003300	93.54	85.84	98.88	63.8	79.44	41.49	37.11	45.15	36.52	30.08	31.63	35.86	33.73	17.76	S1_dn	S2_dn	S3_dn	S4_dn	S5_dn	NA	S7_dn	lipid metabolism.FA synthesis and FA elongation.ACP protein	AT1G65290	mitochondrial acyl carrier protein 2	Encodes a member of the mitochondrial acyl carrier protein (ACP) family. As part of the mitochondrial matrix, it is likely to be involved in fatty acid or lipoic acid biogenesis.	Manes.13G003300	95.91	94.88	89.82	86.3	86.95	84.28	105.15	92.11	99.38	61.02	68.67	61.7	79.09	73.67	85.55	37.67	42.68	44.12	35.99	38.48	36.85	43.24	44.93
Manes.13G032300	30.09	18.42	23.8	21.64	39.7	26.96	22.56	11.4	5.79	6	4.1	9.54	14.43	5.21	S1_dn	S2_dn	S3_dn	S4_dn	S5_dn	NA	S7_dn	not assigned.unknown	no hits			Manes.13G032300	29.01	33.46	27.79	17.16	18.27	19.83	25.06	23.12	23.23	21.09	22.24	21.59	39.2	40.75	39.14	26.93	24.05	29.89	20.86	20.53	26.29	12.55	10.64
Manes.13G043000	3.69	2.46	2.41	0.68	1.34	0.32	0.39	0.38	0.05	0.08	0.27	0.34	0.34	0.12	S1_dn	S2_dn	S3_dn	S4_dn	S5_dn	NA	S7_dn	RNA.regulation of transcription.bHLH,Basic Helix-Loop-Helix family	AT2G20180	phytochrome interacting factor 3-like 5	Encodes a novel Myc-related bHLH transcription factor that has transcriptional activation activity in the dark. It is a key negative regulator of phytochrome-mediated seed germination and acts by inhibiting chlorophyll biosynthesis, light-mediated suppression of hypocotyl elongation and far-red light-mediated suppression of seed germination, and promoting negative gravitropism in hypocotyls. Ligh…	Manes.13G043000	3.49	2.93	4.64	2.02	2.26	3.1	2.3	2.54	2.4	0.8	0.46	0.77	1.19	1.19	1.65	0.48	0.29	0.18	0.36	0.45	0.36	0.41	0.28
Manes.15G031300	497.22	265.44	514.91	725.52	1402.86	907.45	771.86	98.25	78.17	201.92	209.45	493.16	803.23	338.09	S1_dn	S2_dn	S3_dn	S4_dn	S5_dn	NA	S7_dn	amino acid metabolism.synthesis.aspartate family.methionine.homocysteine S-methyltransferase	AT3G22740	homocysteine S-methyltransferase 3	homocysteine S-methyltransferase (HMT3)	Manes.15G031300	502.06	501.64	487.95	271.26	267.1	257.96	521.36	502.17	521.19	729.67	719.1	727.79	1401.45	1404.93	1402.19	911.18	911.13	900.04	766.14	760.11	789.32	102.64	95.45
Manes.15G145400	1.1	0.64	0.34	0.24	0.2	0.09	0.24	0.51	0.09	0.07	0.08	0.08	0.15	0.01	S1_dn	S2_dn	S3_dn	S4_dn	S5_dn	NA	S7_dn	not assigned.unknown	no hits			Manes.15G145400	1.04	1.32	0.93	0.28	0.75	0.89	0.26	0.42	0.33	0.51	0.08	0.14	0.25	0.13	0.21	0.2	0	0.06	0.45	0.27	0	0.48	0.37
Manes.16G018500	2.27	2.78	2.2	2.11	1.4	0.93	1.16	0.86	0.7	0.85	0.72	0.52	0.82	0.48	S1_dn	S2_dn	S3_dn	S4_dn	S5_dn	NA	S7_dn	protein.postranslational modification	AT1G11340	S-locus lectin protein kinase family protein		Manes.16G018500	2.26	1.95	2.61	2.79	3.12	2.44	2.49	2.24	1.87	2.34	2.09	1.89	1.19	1.31	1.71	0.48	1.17	1.13	1.34	1.07	1.07	1	0.58
Manes.16G023500	5.07	6.21	4.55	7.05	10.51	5.8	3.39	1.08	1.47	1.37	0.68	3.63	3.16	0.47	S1_dn	S2_dn	S3_dn	S4_dn	S5_dn	NA	S7_dn	not assigned.unknown	no hits			Manes.16G023500	4.53	4.82	5.86	6.34	7.04	5.24	4.07	5.39	4.2	7.3	8.19	5.66	9.24	10.83	11.45	5.98	6.36	5.06	3.67	2.86	3.64	0.7	1.24
Manes.16G086200	35.4	36.81	74.51	22.24	63.53	26.84	25.81	14.36	14.76	31.44	2.83	31.72	19.31	7.67	S1_dn	S2_dn	S3_dn	S4_dn	S5_dn	NA	S7_dn	not assigned.unknown	AT5G21940			Manes.16G086200	33.36	35.64	37.19	38.03	35.95	36.45	71.37	78.73	73.42	23.43	23.09	20.19	63.86	61.66	65.06	26.59	26.53	27.39	23.82	26.6	27	15.37	14.22
Manes.17G095200	127.35	46.97	53.75	47.68	63.27	56.67	47.24	9.68	6.55	11.88	9	15.88	32.37	19.04	S1_dn	S2_dn	S3_dn	S4_dn	S5_dn	NA	S7_dn	redox.ascorbate and glutathione	AT3G19000	2-oxoglutarate (2OG) and Fe(II)-dependent oxygenase superfamily protein		Manes.17G095200	129.51	118.35	134.2	50.38	42.24	48.3	55.89	50.35	55	47.88	47.5	47.65	60.74	63.47	65.61	59.16	53.5	57.34	47.09	45	49.64	9.59	9.29
Manes.S025800	2.53	4.94	12.46	5.79	12.57	7.44	5.24	0.31	1.13	1.34	1.57	4.65	6.24	0.96	S1_dn	S2_dn	S3_dn	S4_dn	S5_dn	NA	S7_dn	not assigned.no ontology	AT1G21680	DPP6 N-terminal domain-like protein		Manes.S025800	2.75	1.89	2.96	5.13	5.11	4.59	12.27	12.77	12.35	5.18	5.56	6.64	13.42	9.95	14.33	7.14	8.62	6.55	6.45	4.2	5.06	0.36	0.35
Manes.10G006000	2.55	0.82	0.25	0.17	0.06	0.45	0.56	0.16	0.22	0.07	0.03	0.26	0.08	0.24	S1_dn	S2_dn	S3_dn	S4_dn	S5_up	S6_dn	S7_dn	misc.peroxidases	AT5G05340	Peroxidase superfamily protein		Manes.10G006000	2.57	2.41	2.67	1.01	0.86	0.6	0.26	0.36	0.13	0.22	0.23	0.07	0.19	0	0	0.61	0.51	0.24	0.63	0.62	0.44	0.11	0.14
Manes.01G120600	0.14	0.04	0.17	0.05	0.11	0.22	0.09	0	0	0.02	0.02	0.39	0.05	1.08	S1_dn	S2_dn	S3_dn	S4_dn	S5_up	S6_dn	S7_up	secondary metabolism.flavonoids.flavonols	AT2G36780	UDP-Glycosyltransferase superfamily protein		Manes.01G120600	0.12	0.17	0.12	0.12	0	0	0.07	0.24	0.2	0.07	0.08	0	0.12	0.13	0.07	0.48	0	0.18	0.09	0.09	0.09	0	0
Manes.10G148500	0.13	1.02	5.03	11.83	0.73	0.09	1.22	0.03	0.26	0.54	3.31	1.51	0.34	0.53	S1_dn	S2_dn	S3_dn	S4_dn	S5_up	S6_up	S7_dn	not assigned.unknown	no hits			Manes.10G148500	0.12	0.11	0.17	1.17	1.34	0.54	5.44	4.84	4.81	11.82	12.13	11.53	1.12	0.81	0.27	0.07	0.15	0.06	1.52	1.16	0.98	0	0.09
Manes.14G149700	0.92	1.47	27.36	4.37	0.25	0.13	0.24	0.42	0.56	2.88	0.5	0.65	0.18	0.08	S1_dn	S2_dn	S3_dn	S4_dn	S5_up	NA	S7_dn	stress.abiotic.heat	AT5G59720	heat shock protein 18.2	encodes a low molecular weight heat shock protein that contains the heat shock element in the promoter region. Expression is induced in response to heat shock.	Manes.14G149700	0.98	1.32	0.46	1.82	1.45	1.13	27.03	26.87	28.17	5.04	4.71	3.35	0.12	0.5	0.14	0.2	0	0.18	0.18	0.09	0.44	0.5	0.3
Manes.09G172300	4.48	6.82	8.52	7.45	1.88	2.89	1.16	1.15	2.18	3.09	1.29	3.97	1.79	2.46	S1_dn	S2_dn	S3_dn	S4_dn	S5_up	NA	S7_up	not assigned.unknown	no hits			Manes.09G172300	4.16	4.42	4.87	6.9	6.34	7.21	9.12	8.9	7.54	7.01	7.03	8.31	1.75	2.32	1.58	1.84	3.51	3.33	0.27	1.16	2.04	1.07	1.33
Manes.02G110800	14.45	11.51	11.29	9.93	9.44	7.63	9.55	6.13	4.22	4.96	4.05	6.49	3.66	5.4	S1_dn	S2_dn	S3_dn	S4_dn	NA	S6_dn	NA	RNA.RNA binding	AT4G35785	RNA-binding (RRM/RBD/RNP motifs) family protein		Manes.02G110800	13.28	15.15	14.91	11.79	13.22	9.53	12.14	10.59	11.15	9.49	10.04	10.27	10.8	9.08	8.43	6.8	8.04	8.04	10.12	10.89	7.64	5.75	6.7
Manes.05G097100	171.18	163.36	184.4	715.09	278.69	278.06	464.61	82.92	62.33	75.82	137.7	212.93	88.94	245.55	S1_dn	S2_dn	S3_dn	S4_dn	NA	S6_dn	NA	major CHO metabolism.degradation.starch.starch cleavage.alpha amylase	AT1G69830	alpha-amylase-like 3	Encodes a plastid-localized &#945;-amylase. Expression is reduced in the SEX4 mutant. Loss of function mutations show normal diurnal pattern of starch accumulation/degradation. Expression follows circadian rhythms.	Manes.05G097100	174.98	170.12	168.43	163.45	161.12	165.52	182.29	195.65	175.27	704.27	706.51	734.5	275.91	278.67	281.48	282.54	274.96	276.67	468.35	460.85	464.64	87.05	81.25
Manes.06G144700	0.55	1.59	2.33	1.44	0.58	0.47	0.77	0.22	0.2	0.72	0.4	0.45	0.18	1.26	S1_dn	S2_dn	S3_dn	S4_dn	NA	S6_dn	NA	misc.cytochrome P450	AT2G45570	cytochrome P450, family 76, subfamily C, polypeptide 2	member of CYP76C	Manes.06G144700	0.8	0.4	0.46	1.29	1.56	1.91	2.43	2.48	2.07	1.61	1.16	1.54	0.56	0.5	0.69	0.48	0.29	0.65	1.34	0.45	0.53	0.27	0.16
Manes.09G111600	6.03	6.04	11.75	14.69	21.01	23.4	20.28	2.34	2.08	3.24	2.68	11.77	9.37	18.02	S1_dn	S2_dn	S3_dn	S4_dn	NA	S6_dn	NA	not assigned.no ontology	AT3G51660	Tautomerase/MIF superfamily protein		Manes.09G111600	5.69	6.2	6.21	5.77	6.23	6.13	13.84	11.32	10.08	17.37	13.29	13.42	20.6	21.85	20.57	22.98	23.39	23.82	20.06	20	20.78	2.14	2.15
Manes.10G015200	46.17	48.11	37.64	33.32	21.56	26.54	36.19	11.78	10.29	12.08	13.93	21.39	6.35	21.2	S1_dn	S2_dn	S3_dn	S4_dn	NA	S6_dn	NA	not assigned.unknown	no hits			Manes.10G015200	45.66	47.24	45.6	49.85	49.28	45.21	38.44	34.49	39.98	34.45	31.82	33.68	18.85	22.03	23.79	24.82	28.36	26.43	38.14	37.23	33.21	11.12	12.11
Manes.10G038900	1.59	1.95	3.24	2.97	2.32	1.71	4.28	0.51	0.69	0.63	0.27	1.23	0.73	2.21	S1_dn	S2_dn	S3_dn	S4_dn	NA	S6_dn	NA	not assigned.unknown	no hits			Manes.10G038900	1.65	1.84	1.28	1.86	1.56	2.44	2.95	4.24	2.54	3.07	2.7	3.14	2.06	3.32	1.58	1.56	1.97	1.61	4.12	3.48	5.24	0.7	0.33
Manes.11G043200	31.79	17.43	8.3	19.15	2.44	5.56	5.74	3.04	2.57	2.3	2.99	3.04	2.08	3.22	S1_dn	S2_dn	S3_dn	S4_dn	NA	S6_dn	NA	signalling.receptor kinases.proline extensin like	AT3G24540	Protein kinase superfamily protein	Encodes a member of the proline-rich extensin-like receptor kinase (PERK) family. This family consists of 15 predicted receptor kinases (PMID: 15653807).	Manes.11G043200	31.89	32.03	31.45	19.74	17.95	14.59	7.08	8.47	9.34	17.15	18.92	21.38	2	2.38	2.95	6.19	6.14	4.35	5.64	6.52	5.06	3	3.48
Manes.11G043300	17.13	8.9	4.03	9.88	1.11	3.14	1.93	1.98	1.43	0.89	1.67	1.04	0.92	1.36	S1_dn	S2_dn	S3_dn	S4_dn	NA	S6_dn	NA	signalling.receptor kinases.proline extensin like	AT1G52290	Protein kinase superfamily protein	Encodes a member of the proline-rich extensin-like receptor kinase (PERK) family. This family consists of 15 predicted receptor kinases (PMID: 15653807).	Manes.11G043300	16.71	17.85	16.83	9.41	7.95	9.35	4.33	3.69	4.07	9.93	8.88	10.83	1.44	0.44	1.44	2.86	2.63	3.93	1.79	2.23	1.78	1.96	1.52
Manes.13G098600	0.88	3.19	17.76	1.01	0.37	0.57	0.12	0.07	0.16	1.34	0.33	0.45	0.12	0.07	S1_dn	S2_dn	S3_dn	S4_dn	NA	S6_dn	NA	stress.biotic.PR-proteins	AT2G21100	Disease resistance-responsive (dirigent-like protein) family protein		Manes.13G098600	0.73	0.63	1.28	3.67	3.33	2.56	18.63	17.37	17.29	1.24	1.16	0.63	0.06	0.63	0.41	0.2	1.1	0.42	0.36	0	0	0.18	0
Manes.14G172400	12.53	11.56	24.08	75.39	47.84	33.57	23.02	5.88	4.55	10.58	5.73	28.39	12.33	23.37	S1_dn	S2_dn	S3_dn	S4_dn	NA	S6_dn	NA	hormone metabolism.jasmonate.signal transduction	AT3G17860	jasmonate-zim-domain protein 3	JAZs are direct targets of the SCFCOI1 E3 ubiquitin-ligase and JA treatment induces their proteasome-mediated degradation. Furthermore, JAI3 negatively regulates the key transcriptional activator of JA responses, AtMYC2. The C-terminal portion of JAZ3, including the Jas domain, appears to be important for JAZ3-COI1 binding in the presence of coronatine.	Manes.14G172400	11.45	12.74	13.4	12.92	11.34	10.42	27.29	21.85	23.09	72.77	76.54	76.86	46.88	45.76	50.87	34.41	33.55	32.75	23.82	23.84	21.4	5.05	5.95
Manes.S056200	17.05	8.46	7.24	8.59	3.13	5.4	9.78	7.29	2.74	2.63	4.25	1.68	1.13	4.97	S1_dn	S2_dn	S3_dn	S4_dn	NA	S6_dn	NA	not assigned.unknown	no hits			Manes.S056200	18.06	15.27	17.81	9.41	7.04	8.93	7.87	7.44	6.41	9.05	8.26	8.45	4	2.38	3.02	6.05	4.9	5.24	8.68	10.09	10.57	6.57	7.42
Manes.01G243500	12.46	13.53	13.59	13.71	15.13	21.91	28.46	6.15	6.65	6.02	4.78	9.09	5.7	9.06	S1_dn	S2_dn	S3_dn	S4_dn	NA	S6_dn	S7_dn	RNA.regulation of transcription.General Transcription	AT4G07950	DNA-directed RNA polymerase, subunit M, archaeal		Manes.01G243500	12.24	13.43	11.72	12.76	13.17	14.65	15.74	12.16	12.88	14.23	13.21	13.7	11.86	17.96	15.56	22.58	22.44	20.72	27.04	32.14	26.2	5.5	6.19
Manes.01G253900	3.56	3.61	3.92	5.7	4.17	4.58	6.18	1.45	1.51	1.84	1.89	2.2	1.73	1.3	S1_dn	S2_dn	S3_dn	S4_dn	NA	S6_dn	S7_dn	not assigned.unknown	no hits			Manes.01G253900	3.92	3.39	3.37	3.88	3.01	3.93	3.8	3.69	4.27	5.04	5.56	6.5	4.49	3.57	4.46	4.22	4.75	4.76	5.19	6.61	6.75	1.16	1.89
Manes.02G184800	4.86	2.74	4.71	0.78	0	0.2	1.04	0	0	0	0	0	0	0.02	S1_dn	S2_dn	S3_dn	S4_dn	NA	S6_dn	S7_dn	misc.peroxidases	AT1G71695	Peroxidase superfamily protein		Manes.02G184800	5.69	5.4	3.48	2.87	2.36	2.98	5.71	3.87	4.54	0.88	0.77	0.7	0	0	0	0	0.37	0.24	0.9	0.71	1.51	0	0
Manes.05G167000	3.8	0.96	5.96	5.86	2.14	3.59	51.07	1.06	0.06	0.96	0.53	2.13	1.27	7.05	S1_dn	S2_dn	S3_dn	S4_dn	NA	S6_dn	S7_dn	misc.cytochrome P450	AT4G31940	cytochrome P450, family 82, subfamily C, polypeptide 4	The gene encodes a cytochrome P450 enzyme, CYP82C. It is involved in the early Fe deficiency response.	Manes.05G167000	3.79	4.02	3.6	1.21	1.13	0.54	7.61	6.41	3.87	6.42	5.72	5.45	2.56	2	1.85	3.47	4.31	2.98	43.96	53.66	55.59	1.16	1
Manes.07G123400	0.74	0.41	1.74	2.84	0.83	2.75	1.28	0.02	0.06	0.14	0.13	0.77	0.07	0.3	S1_dn	S2_dn	S3_dn	S4_dn	NA	S6_dn	S7_dn	hormone metabolism.cytokinin.synthesis-degradation	AT1G22380	UDP-glucosyl transferase 85A3	Encodes a putative UDP-glucosyl transferase. At1g22380 was initially identified as encoding the protein AAF87154, which has been classified as a bHLH protein (AtbHLH152). Subsequently it has been found that the AAF87154 protein appears to be encoded by the AT1G23970 genomic locus.	Manes.07G123400	0.55	0.8	0.87	0.2	0.38	0.66	1.64	1.51	2.07	2.19	3.4	2.93	0.44	1.44	0.62	4.01	2.56	1.67	1.7	0.71	1.42	0.05	0
Manes.10G020500	10.44	13.36	20.85	4.57	4.18	3.77	4.73	3.13	3.23	2.47	1.39	4.07	1.71	1.3	S1_dn	S2_dn	S3_dn	S4_dn	NA	S6_dn	S7_dn	misc.UDP glucosyl and glucoronyl transferases	AT3G55700	UDP-Glycosyltransferase superfamily protein		Manes.10G020500	10.77	10.62	9.92	13.16	12.58	14.35	21.71	19.43	21.42	4.96	4.56	4.19	5.06	3.63	3.84	3.67	3.95	3.69	5.1	3.66	5.42	3.34	3.06
Manes.10G043300	2.22	2.74	1.38	1.57	0.36	1	0.51	0.46	0.54	0.24	0.18	0.24	0.18	0.01	S1_dn	S2_dn	S3_dn	S4_dn	NA	S6_dn	S7_dn	signalling.calcium	AT5G03040	IQ-domain 2		Manes.10G043300	1.71	2.58	2.38	3.51	2.58	2.14	1.31	1.82	1	1.53	1.16	2.03	0.31	0.5	0.27	1.09	1.02	0.89	0.54	0.8	0.18	0.52	0.42
Manes.10G113500	1.31	0.72	0.39	0.94	0.19	0.77	0.09	0.45	0.27	0.16	0.42	0.31	0.23	0	S1_dn	S2_dn	S3_dn	S4_dn	NA	S6_dn	S7_dn	misc.glutathione S transferases	AT2G29420	glutathione S-transferase tau 7	Encodes glutathione transferase belonging to the tau class of GSTs. Naming convention according to Wagner et al. (2002). Induced by Salicylic acid. Independent of NPR1 for their induction by salicylic acid.	Manes.10G113500	1.1	1.09	1.74	0.28	1.34	0.54	0.33	0.36	0.47	0.58	1.39	0.84	0.12	0.25	0.21	1.02	0.8	0.48	0	0.27	0	0.25	0.56
Manes.11G042600	19.71	21.73	43.61	103.25	29.29	51.67	38.33	6.07	5.48	8.19	8.46	17.62	16.86	17.54	S1_dn	S2_dn	S3_dn	S4_dn	NA	S6_dn	S7_dn	signalling.receptor kinases.proline extensin like	AT3G24550	proline extensin-like receptor kinase 1	Encodes a member of the proline-rich extensin-like receptor kinase (PERK) family. This family consists of 15 predicted receptor kinases (PMID: 15653807).	Manes.11G042600	19.65	20.38	19.09	21.8	21.28	22.1	43.49	43.57	43.78	98.53	103.89	107.32	27.97	31.23	28.66	56.37	51.24	47.39	33.49	46.6	34.9	6.48	5.81
Manes.12G101800	0.66	0.51	0.65	0.8	0.85	1.51	0.95	0.24	0.16	0.17	0.23	0.46	0.43	0.46	S1_dn	S2_dn	S3_dn	S4_dn	NA	S6_dn	S7_dn	not assigned.unknown	no hits			Manes.12G101800	0.49	0.92	0.58	0.85	0.21	0.48	0.85	0.3	0.8	0.44	1.39	0.56	0.81	1	0.75	1.5	1.9	1.13	1.34	0.36	1.15	0.18	0.49
Manes.14G111200	0.45	0.43	0.3	2.27	0.43	0.22	0.09	0.06	0.02	0	0	0.23	0	0	S1_dn	S2_dn	S3_dn	S4_dn	NA	S6_dn	S7_dn	RNA.regulation of transcription.C2H2 zinc finger family	AT5G57520	zinc finger protein 2	Encodes a zinc finger protein containing only a single zinc finger.	Manes.14G111200	0.24	0.52	0.58	0.28	0.59	0.42	0.33	0.18	0.4	2.77	2.09	1.96	0.25	0.69	0.34	0.07	0.29	0.3	0.09	0	0.18	0	0.09
Manes.16G012000	279.84	197.44	222.22	92.56	120.24	178.4	157.53	53.78	51.77	76.76	39.56	62.96	68.57	33.24	S1_dn	S2_dn	S3_dn	S4_dn	NA	S6_dn	S7_dn	protein.degradation.ubiquitin	AT4G02890	Ubiquitin family protein	Polyubiquitin gene containing 4 ubiquitin repeats.	Manes.16G012000	281.66	287.15	270.72	199.82	199.81	192.68	212.01	225.85	228.79	91.89	90.68	95.1	120.73	123.37	116.61	184.89	172.64	177.66	151.04	164.36	157.19	53.02	50.54
Manes.16G094400	0.9	0.34	0.49	3.59	0.4	0.64	1.63	0.13	0.04	0.05	0.13	0.42	0.22	0.6	S1_dn	S2_dn	S3_dn	S4_dn	NA	S6_dn	S7_dn	not assigned.unknown	AT5G20670	Protein of unknown function (DUF1677)		Manes.16G094400	0.86	1.15	0.7	0.24	0.43	0.36	0.26	0.67	0.53	4.23	2.55	3.98	0.12	0.38	0.69	0.95	0.66	0.3	1.52	1.96	1.42	0	0.28
Manes.17G076900	47.27	52.7	38.26	39.26	55.94	85.94	122.59	12.25	15.32	17.88	10.11	28.36	16.98	33.72	S1_dn	S2_dn	S3_dn	S4_dn	NA	S6_dn	S7_dn	not assigned.unknown	no hits			Manes.17G076900	46.82	51.48	43.52	49.93	58.85	49.32	39.69	32.38	42.72	38.98	39.31	39.48	56.43	57.65	53.75	85.95	85.66	86.21	121.14	120.53	126.11	11.55	11.88
Manes.18G067900	3.96	4.36	3.26	4.77	1.77	1.53	2.86	0.34	0.39	0.72	1.17	0.89	0.66	0.37	S1_dn	S2_dn	S3_dn	S4_dn	NA	S6_dn	S7_dn	transport.sugars	AT1G34580	Major facilitator superfamily protein		Manes.18G067900	3.92	3.9	4.06	3.83	4.78	4.47	2.43	3.81	3.54	5.04	4.94	4.33	2.31	0.88	2.13	2.31	0.8	1.49	3.22	3.75	1.6	0.34	0.56
Manes.01G113200	2.37	0.7	0.84	0.61	0.15	0.47	1.82	0.94	0.24	0.31	0.29	0.22	0.01	11.22	S1_dn	S2_dn	S3_dn	S4_dn	NA	S6_dn	S7_up	RNA.regulation of transcription.unclassified	AT1G66810	Zinc finger C-x8-C-x5-C-x3-H type family protein		Manes.01G113200	2.57	2.58	1.97	0.65	0.75	0.71	0.72	0.67	1.13	0.51	0.54	0.77	0.06	0.31	0.07	0.2	0.66	0.54	2.51	1.43	1.51	0.98	0.7
Manes.09G059300	2.59	3.69	0.67	0.47	0	0.11	0	0.22	0.09	0.07	0.05	0	0	0.01	S1_dn	S2_dn	S3_dn	S4_dn	NA	S6_dn	S7_up	transport.ABC transporters and multidrug resistance systems	AT2G36380	pleiotropic drug resistance 6		Manes.09G059300	2.57	1.72	3.48	2.91	3.87	4.29	0.66	0.61	0.73	0.73	0.46	0.21	0	0	0	0.14	0	0.18	0	0	0	0.45	0.05
Manes.01G000500	2.23	0.7	1.44	15.23	2.49	1.35	7.97	0.7	0.34	0.41	0.91	3.1	3.31	1.14	S1_dn	S2_dn	S3_dn	S4_dn	NA	S6_up	S7_dn	protein.degradation.ubiquitin.E3.RING	AT5G47610	RING/U-box superfamily protein		Manes.01G000500	2.08	1.84	2.78	0.81	0.64	0.66	1.97	1.82	0.53	16.57	15.37	13.76	2.81	3	1.65	1.02	1.17	1.85	6	9.37	8.53	0.82	0.65
Manes.13G140400	0.69	2.16	2.28	0.86	0.02	0	0.03	0	0.18	0.02	0.01	0.01	0.02	0	S1_dn	S2_dn	S3_dn	S4_dn	NA	S6_up	S7_dn	secondary metabolism.phenylpropanoids	AT4G35160	O-methyltransferase family protein		Manes.13G140400	0.8	0.57	0.7	1.66	2.26	2.56	1.9	2.06	2.87	0.66	1.16	0.77	0	0	0.07	0	0	0	0	0	0.09	0	0
Manes.15G094300	5.75	6.1	15.55	8.47	4.54	2.52	2.41	1.33	2.07	1.48	3.91	3.07	7.77	0.42	S1_dn	S2_dn	S3_dn	S4_dn	NA	S6_up	S7_dn	misc.myrosinases-lectin-jacalin	AT1G78860	D-mannose binding lectin protein with Apple-like carbohydrate-binding domain	curculin-like (mannose-binding) lectin family protein, low similarity to Ser/Thr protein kinase (Zea mays) GI:2598067; contains Pfam profile PF01453: Lectin (probable mannose binding) but not the protein kinase domain of the Z. mays protein	Manes.15G094300	6.12	6.14	4.99	7.63	4.78	5.9	15.87	17.55	13.22	7.96	8.65	8.8	5.24	4.07	4.32	2.11	3.36	2.08	3.76	1.79	1.69	1.23	1.19
Manes.01G197400	0.26	1.18	2.46	2.34	0.13	0	0.74	0	0.09	0.11	0.29	0.16	0	0.03	S1_dn	S2_dn	S3_dn	S4_dn	NA	NA	S7_dn	not assigned.unknown	AT1G70230	TRICHOME BIREFRINGENCE-LIKE 27	Encodes a member of the TBL (TRICHOME BIREFRINGENCE-LIKE) gene family containing a plant-specific DUF231 (domain of unknown function) domain. A putative xyloglucan O-acetyltransferase. TBL gene family has 46 members, two of which (TBR/AT5G06700 and TBL3/AT5G01360) have been shown to be involved in the synthesis and deposition of secondary wall cellulose, presumably by influencing the esterificati…	Manes.01G197400	0.49	0.06	0.23	1.09	1.13	1.31	2.62	2.9	1.87	2.26	1.62	3.14	0.06	0.06	0.27	0	0	0	0.72	0.89	0.62	0	0
Manes.04G077100	0.59	0.77	0.97	1.54	0.81	1.3	1.88	0.21	0.2	0.39	0.2	0.58	0.71	0.39	S1_dn	S2_dn	S3_dn	S4_dn	NA	NA	S7_dn	not assigned.unknown	no hits			Manes.04G077100	0.73	0.34	0.7	0.61	0.75	0.95	1.57	0.67	0.67	1.97	1.54	1.12	0.69	1.25	0.48	1.7	1.32	0.89	2.51	1.43	1.69	0.3	0.19
Manes.06G167500	8.48	7.2	9.53	29.84	3.93	4.38	6.84	1.12	2.5	2.77	2.23	4.44	3.6	3	S1_dn	S2_dn	S3_dn	S4_dn	NA	NA	S7_dn	not assigned.no ontology	AT3G20820	Leucine-rich repeat (LRR) family protein		Manes.06G167500	8.94	8.49	8.01	8.19	6.61	6.79	9.91	9.99	8.68	27.15	31.36	31.02	4.87	2.88	4.04	4.49	4.53	4.11	7.97	6.07	6.48	1.36	0.91
Manes.08G094600	0.06	0.21	1.91	1.43	0.17	0.02	0.09	0	0.06	0.15	0.16	0.1	0.03	0.01	S1_dn	S2_dn	S3_dn	S4_dn	NA	NA	S7_dn	stress.biotic	AT1G45616	receptor like protein 6		Manes.08G094600	0	0.06	0.12	0.28	0.11	0.24	1.97	2.42	1.33	1.31	2.01	0.98	0.12	0.19	0.21	0	0.07	0	0.09	0.18	0	0	0
Manes.10G021200	11.5	7.39	11.76	10.36	5.57	1.07	7.28	0.77	0.88	2.9	0.17	2.95	0.59	0.72	S1_dn	S2_dn	S3_dn	S4_dn	NA	NA	S7_dn	not assigned.unknown	no hits			Manes.10G021200	12.98	11.48	10.04	7.95	7.26	6.97	11.61	12.71	10.95	8.76	12.05	10.27	4.62	6.95	5.14	1.09	0.51	1.61	7.25	6.96	7.64	0.39	0.98
Manes.10G122000	340.56	331.29	217.06	235.43	182.54	113.43	218.22	122.39	94.11	92.14	78.66	91.81	67.25	86.06	S1_dn	S2_dn	S3_dn	S4_dn	NA	NA	S7_dn	transport.potassium	AT5G37500	gated outwardly-rectifying K+ channel	Encodes a guard cell outward potassium channel. Belongs to the Shaker family K+ channel. This family includes five groups based on phylogenetic analysis (FEBS Letters (2007) 581: 2357): I (inward rectifying channel): AKT1 (AT2G26650), AKT5 (AT4G32500) and SPIK (also known as AKT6, AT2G25600); II (inward rectifying channel): KAT1 (AT5G46240) and KAT2 (AT4G18290); III (weakly inward rectifying chan…	Manes.10G122000	346.72	334.79	340.17	336.54	329.22	328.12	220.73	211.33	219.12	227.8	240.99	237.5	181.71	184.59	181.32	105.6	118.84	115.86	219.8	214.71	220.15	129.24	120.75
Manes.10G139000	121.58	130.76	154.23	189.79	56.27	58.77	342.57	59.89	51.81	60.1	58.29	72.1	42.78	95.25	S1_dn	S2_dn	S3_dn	S4_dn	NA	NA	S7_dn	development.unspecified	AT5G52820	WD-40 repeat family protein / notchless protein, putative	Encodes a NOTCHLESS homolog, a non-ribosomal protein involved in the maturation and assembly of the 60S ribosomal subunit, that is required for female gametogenesis.	Manes.10G139000	122.35	123.92	118.48	135.31	126.46	130.5	156.97	152.08	153.64	185.32	189.24	194.8	59.3	56.52	52.99	61.2	55.33	59.78	349.09	348.18	330.45	60.9	57.4
Manes.11G053800	20.16	16.14	16.92	11.93	9.62	6.61	9.81	8.44	6.26	7.95	4.59	6.71	4.79	4.48	S1_dn	S2_dn	S3_dn	S4_dn	NA	NA	S7_dn	misc.misc2	AT1G15390	peptide deformylase 1A	encodes a peptide deformylase-like protein. Removes N-formyl groups, a prerequisite for the action of methionine aminopeptidase during protein synthesis. Targeted to mitochondria. Requires Zn for catalysis.	Manes.11G053800	19.16	20.89	20.42	15.18	15.42	17.81	17.12	17.49	16.15	12.63	11.35	11.81	11.17	8.58	9.12	6.8	5.7	7.32	9.85	9.02	10.57	8.23	9.27
Manes.11G129300	9.94	13.36	18.24	38.9	13.57	6.66	13.44	3.67	5.38	5.83	17.38	9.93	11.32	4.3	S1_dn	S2_dn	S3_dn	S4_dn	NA	NA	S7_dn	hormone metabolism.ethylene.induced-regulated-responsive-activated	AT1G05710	basic helix-loop-helix (bHLH) DNA-binding superfamily protein		Manes.11G129300	9.85	9.99	9.98	13.28	14.35	12.45	19.94	18.82	15.95	39.27	35.22	42.2	12.86	13.65	14.19	7	6.07	6.91	12.53	14.11	13.68	3.55	3.59
Manes.12G026400	1866.11	1672.47	2287.36	2081.4	2003.65	1259.87	1585.03	890.17	720.77	958.68	769.79	1117.38	764.5	755.2	S1_dn	S2_dn	S3_dn	S4_dn	NA	NA	S7_dn	protein.synthesis.ribosomal protein.eukaryotic.40S subunit.S27	AT3G62250	ubiquitin 5		Manes.12G026400	1819.35	1970.64	1808.33	1708.61	1672.24	1636.56	2326.46	2287.06	2248.57	2091.79	2109.49	2042.93	2035.35	1984.81	1990.78	1222.35	1291.85	1265.42	1531.38	1617.36	1606.34	845.04	929.11
Manes.13G042400	23.53	12.45	18.82	26.79	17.39	9.52	7.79	9.98	4.66	7.78	9.96	14.03	17.58	2.31	S1_dn	S2_dn	S3_dn	S4_dn	NA	NA	S7_dn	PS.lightreaction.photosystem I.PSI polypeptide subunits	AT2G20260	photosystem I subunit E-2	Encodes subunit E of photosystem I.	Manes.13G042400	23.26	23.59	23.73	12.84	11.88	12.63	20.14	18.7	17.62	26.42	26.49	27.46	17.92	17.59	16.66	8.91	10.23	9.41	7.88	8.57	6.93	9.96	11.23
Manes.14G070000	8.89	19.59	19.31	16.6	15.18	12.14	16.02	3.29	4.08	5.86	2.36	8.32	9.43	0.68	S1_dn	S2_dn	S3_dn	S4_dn	NA	NA	S7_dn	not assigned.unknown	no hits			Manes.14G070000	8.2	9.7	8.76	19.25	19.99	19.54	19.74	19.43	18.75	15.69	20.55	13.56	14.73	16.34	14.46	10.81	11.62	13.99	15.49	13.84	18.74	3.02	3.66
Manes.06G123400	7.33	1.33	0.38	0.24	0.15	0.42	1.01	1.27	0.55	0.17	0.83	0.11	0.28	0.58	S1_dn	S2_dn	S3_dn	S4_up	NA	NA	NA	development.unspecified	AT5G50790	Nodulin MtN3 family protein	Encodes a member of the SWEET sucrose efflux transporter family proteins.	Manes.06G123400	7.04	7.81	7.14	1.05	1.5	1.43	0.13	0.67	0.33	0	0.15	0.56	0.06	0.06	0.34	0.34	0.44	0.48	1.25	0.45	1.33	1.09	1.17
Manes.08G142300	1.24	0.28	0.32	0	0	0	0	0.26	0.13	0.02	0.36	0	0	0	S1_dn	S2_dn	S3_dn	S4_up	NA	NA	NA	not assigned.unknown	AT5G18460	Protein of Unknown Function (DUF239)		Manes.08G142300	1.35	1.26	1.1	0.44	0.16	0.24	0.2	0.42	0.33	0	0	0	0	0	0	0	0	0	0	0	0	0.11	0.12
Manes.10G047800	2.57	0.45	0.02	0	0	0	0	0	0.03	0	0.06	0	0	0	S1_dn	S2_dn	S3_dn	S4_up	NA	NA	NA	not assigned.no ontology	AT1G49320	unknown seed protein like 1	Encodes USPL1, a BURP domain protein targeted to the protein storage vacuoles. Overexpression of USPL1 affects seed development, protein storage vacuoles and lipid vesicles morphology and function.	Manes.10G047800	2.63	2.47	2.61	0.28	0.64	0.42	0	0.06	0	0	0	0	0	0	0	0	0	0	0	0	0	0	0
Manes.10G143100	1.27	0.4	0.26	0	0	0	0	0.33	0.1	0.04	0.35	0	0	0	S1_dn	S2_dn	S3_dn	S4_up	NA	NA	NA	not assigned.unknown	AT3G08490			Manes.10G143100	1.04	1.84	0.93	0.28	0.43	0.48	0.13	0.18	0.47	0	0	0	0	0	0	0	0	0	0	0	0	0.18	0.23
Manes.11G021800	37.91	61.21	29.6	1.14	7.38	13.04	22.12	14.74	8.2	9.04	5.26	5.36	10.87	14.5	S1_dn	S2_dn	S3_dn	S4_up	NA	NA	NA	not assigned.unknown	AT1G54200			Manes.11G021800	38.01	37.25	38.47	60.15	63.15	60.34	31.95	27.35	29.5	1.09	1.08	1.26	7.37	8.26	6.51	12.1	13.74	13.28	20.77	25	20.6	14.75	12.98
Manes.11G137900	7.83	2.22	2.18	0	0	0	0	2.08	0.94	0.41	1.55	0	0	0	S1_dn	S2_dn	S3_dn	S4_up	NA	NA	NA	secondary metabolism.simple phenols	AT5G60020	laccase 17	LAC17 appears to have laccase activity based on enzyme assays performed using lac17 mutants. Notably, these mutants appear to have a reduced deposition of G lignin units. LAC17 is expressed in interfascicular fibers and likely contributes to lignin biosynthesis, and hence, cell wall biosynthesis, there.	Manes.11G137900	8.63	8.55	6.32	2.26	1.72	2.68	2.36	0.97	3.2	0	0	0	0	0	0	0	0	0	0	0	0	1.8	1.96
Manes.13G108200	11.78	12.56	3.56	0.72	1.48	0.64	0.95	3.12	1.04	1.06	4.8	1.11	0.73	0.72	S1_dn	S2_dn	S3_dn	S4_up	NA	NA	NA	hormone metabolism.brassinosteroid.synthesis-degradation.sterols.other	AT4G37760	squalene epoxidase 3		Manes.13G108200	12.85	11.71	10.79	11.59	13.87	12.21	3.21	3.39	4.07	0.51	1.16	0.49	1.19	1.82	1.44	0.75	0.8	0.36	1.43	0.71	0.71	3.55	2.92
Manes.15G175600	6.38	3.87	2.37	0	0	0	0	1.56	0.52	0.17	1.35	0	0	0	S1_dn	S2_dn	S3_dn	S4_up	NA	NA	NA	stress.biotic	AT5G40020	Pathogenesis-related thaumatin superfamily protein		Manes.15G175600	7.1	6.6	5.45	3.39	3.33	4.88	1.97	2	3.14	0	0	0	0	0	0	0	0	0	0	0	0	1.39	1.45
Manes.17G103900	10.84	2.22	2.85	0	0.02	0.02	0	2.87	0.9	0.44	1.97	0.02	0.01	0	S1_dn	S2_dn	S3_dn	S4_up	NA	NA	NA	misc.plastocyanin-like	AT3G27200	Cupredoxin superfamily protein		Manes.17G103900	11.38	12.68	8.47	2.58	2.1	1.97	1.77	3.57	3.2	0	0	0	0	0	0.07	0	0.07	0	0	0	0	3.16	2.24
Manes.03G077900	2.28	1.16	1.24	0	0.02	0	0	0.71	0.33	0.14	0.65	0	0	0	S1_dn	S2_dn	S3_dn	S4_up	S5_dn	NA	NA	secondary metabolism.flavonoids.dihydroflavonols	AT1G17020	senescence-related gene 1	Encodes a novel member of the Fe(II)/ascorbate oxidase gene family; senescence-related gene.	Manes.03G077900	2.69	2.12	2.03	1.17	1.18	1.13	1.12	0.79	1.8	0	0	0	0	0	0.07	0	0	0	0	0	0	0.91	0.68
Manes.08G142900	1.66	5.01	0.38	0.49	0.73	0.16	0.21	0.78	1.63	0.08	1.01	0.04	0.16	0.27	S1_dn	S2_dn	S3_dn	S4_up	S5_dn	NA	NA	stress.abiotic.unspecified	AT5G39130	RmlC-like cupins superfamily protein		Manes.08G142900	1.41	1.89	1.68	4.97	5.48	4.59	0.59	0.42	0.13	0.15	0.62	0.7	0.75	0.81	0.62	0	0.37	0.12	0	0	0.62	0.68	0.89
Manes.12G138100	18.46	1.73	1.63	1.63	25.33	4.71	3.51	3.48	0.7	0.28	8.07	1.54	8.58	2.88	S1_dn	S2_dn	S3_dn	S4_up	S5_dn	NA	NA	transport.sulphate	AT5G10180	slufate transporter 2;1	Encodes a low-affinity sulfate transporter expressed in the root cap and central cylinder, where it is induced by sulfur starvation. Expression in the shoot vascular system is not induced by sulfur starvation.	Manes.12G138100	18.73	16.82	19.84	2.95	0.75	1.49	2.43	1.27	1.2	1.75	1.47	1.68	23.78	24.98	27.22	5.44	4.53	4.17	4.57	2.95	3.02	2.48	3.69
Manes.13G093200	2.22	5.85	19.95	3.96	14.25	3.22	2.29	0.44	0.62	3.05	11.41	1.56	4.37	1.39	S1_dn	S2_dn	S3_dn	S4_up	S5_dn	NA	NA	minor CHO metabolism.trehalose.TPP	AT5G65140	Haloacid dehalogenase-like hydrolase (HAD) superfamily protein		Manes.13G093200	1.71	2.64	2.32	6.14	5.7	5.72	21.45	19.79	18.62	4.74	3.17	3.98	13.67	14.33	14.74	3.4	3.29	2.98	2.87	2.05	1.95	0.27	0.47
Manes.16G026100	1.22	0.48	0.28	0	0.05	0	0	0.02	0.04	0.05	0.88	0	0	0	S1_dn	S2_dn	S3_dn	S4_up	S5_dn	NA	NA	not assigned.unknown	AT2G20740	Tetraspanin family protein		Manes.16G026100	0.61	1.66	1.39	0.16	0.27	1.01	0.07	0.3	0.47	0	0	0	0	0	0.14	0	0	0	0	0	0	0	0
Manes.17G082600	1.26	0.63	0.73	0	0.06	0	0	0.24	0.13	0.02	0.08	0	0	0	S1_dn	S2_dn	S3_dn	S4_up	S5_dn	NA	NA	lipid metabolism.TAG synthesis	AT1G70670	Caleosin-related family protein	The gene encodes a stress-responsive and OB-associated non-seed caleosin-like protein. It plays a negative regulator role in ABA signaling.	Manes.17G082600	1.35	0.8	1.62	0.65	0.7	0.54	0.79	0.67	0.73	0	0	0	0	0.19	0	0	0	0	0	0	0	0.25	0.23
Manes.11G063300	3.37	0.16	0.27	0	0.15	0.07	0.15	0.45	0	0.06	0.37	0.03	0.02	0.09	S1_dn	S2_dn	S3_dn	S4_up	S5_dn	S6_dn	NA	transport.ABC transporters and multidrug resistance systems	AT1G15520	pleiotropic drug resistance 12	ABC transporter family involved in ABA transport and resistance to lead. Localizes to plasma membrane. Upregulated by lead. Expressed in leaves, flowers, stomata and roots.	Manes.11G063300	3.92	2.53	3.66	0.08	0.27	0.12	0.07	0.42	0.33	0	0	0	0.25	0.19	0	0.14	0.07	0	0.27	0	0.18	0.41	0.47
Manes.15G074600	1.52	1.85	1.45	0.17	0.34	0.71	1.73	0.47	0.39	0.27	0.66	0.12	0.03	1.02	S1_dn	S2_dn	S3_dn	S4_up	S5_dn	S6_dn	NA	amino acid metabolism.synthesis.aromatic aa.tryptophan.tryptophan synthase	AT5G54810	tryptophan synthase beta-subunit 1	A.thaliana tryptophan synthase beta subunit (trpB)	Manes.15G074600	1.84	1.21	1.51	1.7	1.83	2.03	1.77	1.39	1.2	0.29	0	0.21	0.56	0.13	0.34	0.54	0.88	0.71	2.15	1.43	1.6	0.36	0.42
Manes.15G113300	6.81	4.74	2.51	0.05	0.24	0.19	0.57	2.96	1.52	0.71	2.27	0.08	0.03	0.28	S1_dn	S2_dn	S3_dn	S4_up	S5_dn	S6_dn	NA	protein.degradation.cysteine protease	AT4G35350	xylem cysteine peptidase 1	tracheary element vacuolar protein	Manes.15G113300	8.14	7.29	4.99	4.32	5.54	4.35	2.69	1.69	3.14	0.07	0.08	0	0.12	0.19	0.41	0.07	0.37	0.12	0.36	0.36	0.98	3.75	2.4
Manes.02G115600	2.18	0.6	0.56	0.19	0.09	0.11	0.03	0.48	0.15	0.22	0.73	0	0.03	0	S1_dn	S2_dn	S3_dn	S4_up	S5_dn	S6_dn	S7_dn	transport.sugars	AT4G35300	tonoplast monosaccharide transporter2		Manes.02G115600	2.57	2.35	1.62	0.52	0.32	0.95	0.46	0.61	0.6	0.22	0.08	0.28	0	0	0.27	0.27	0	0.06	0	0.09	0	0.41	0.58
Manes.02G159200	4	0.91	1.14	0.43	0.26	0.45	0.24	0.37	0	0.29	1.17	0	0.02	0	S1_dn	S2_dn	S3_dn	S4_up	S5_dn	S6_dn	S7_dn	signalling.calcium	AT1G24620	EF hand calcium-binding protein family	Encodes a EF-hand calcium-binding protein family member. Mutants exhibit longer root hairs under phosphate-deficient conditions.	Manes.02G159200	4.84	3.56	3.6	0.97	0.75	1.01	1.51	0.79	1.13	0.22	0.31	0.77	0.19	0.38	0.21	0.54	0.51	0.3	0.09	0.36	0.27	0.14	0.49
Manes.03G123000	1.26	1.33	0.34	0	0.7	1.71	2.02	0.57	0.28	0.15	0.17	0.07	0.36	0.11	S1_dn	S2_dn	S3_dn	S4_up	S5_dn	S6_dn	S7_dn	transport.ABC transporters and multidrug resistance systems	AT3G28345	ABC transporter family protein	Encodes an ATP-binding cassette (ABC) transporter. Expressed in the vascular tissue of primary stem.	Manes.03G123000	1.41	1.03	1.33	1.05	1.4	1.55	0.39	0.3	0.33	0	0	0	0.69	0.25	1.17	1.22	1.83	2.08	2.33	1.16	2.58	0.73	0.68
Manes.03G210900	2.52	1.29	0.96	0.12	0.56	0.24	0.36	1.1	0.49	0.4	0.52	0.05	0.08	0.09	S1_dn	S2_dn	S3_dn	S4_up	S5_dn	S6_dn	S7_dn	not assigned.no ontology	AT3G17380	TRAF-like family protein		Manes.03G210900	2.26	2.41	2.9	1.17	1.5	1.19	0.66	1.03	1.2	0.15	0	0.21	0.56	0.31	0.82	0.2	0.15	0.36	0.45	0.45	0.18	0.89	0.68
Manes.05G102400	2.93	1.56	0.51	0	0.02	0.5	0.06	1.08	0.28	0.13	0.46	0	0	0	S1_dn	S2_dn	S3_dn	S4_up	S5_dn	S6_dn	S7_dn	RNA.processing.ribonucleases	AT1G26820	ribonuclease 3	Encodes ribonuclease RNS3.	Manes.05G102400	2.63	3.79	2.38	2.1	0.91	1.67	0.72	0.54	0.27	0	0	0	0	0	0.07	0.34	0.15	1.01	0	0	0.18	1.3	0.89
Manes.06G111400	3.28	4.75	2.84	0.84	11.07	6.44	1.66	0.68	1.16	1.14	3.18	0.17	1.66	0.64	S1_dn	S2_dn	S3_dn	S4_up	S5_dn	S6_dn	S7_dn	protein.postranslational modification	AT5G50200	nitrate transmembrane transporters	Wound-responsive gene 3 (WR3). Encodes a high-affinity nitrate transporter. Up-regulated by nitrate. Involved in jasmonic acid-independent wound signal transduction.	Manes.06G111400	3.43	3.73	2.67	4.32	5.16	4.76	3.21	2.84	2.47	1.39	0.85	0.28	10.42	10.45	12.34	6.53	6.43	6.37	1.7	1.16	2.13	0.52	0.79
Manes.07G001700	3.03	1.79	0.36	0.09	0.15	0.29	0.15	0.78	0.28	0	2.43	0.01	0.02	0.06	S1_dn	S2_dn	S3_dn	S4_up	S5_dn	S6_dn	S7_dn	secondary metabolism.sulfur-containing.glucosinolates.degradation.myrosinase	AT3G60140	Glycosyl hydrolase superfamily protein	Encodes a protein similar to beta-glucosidase and is a member of glycoside hydrolase family 1. Expression is induced after 24 hours of dark treatment, in senescing leaves and treatment with exogenous photosynthesis inhibitor. Induction of gene expression was suppressed in excised leaves supplied with sugar. The authors suggest that the genes expression pattern is responding to the level of sugar …	Manes.07G001700	3.67	2.7	2.73	2.06	1.34	1.97	0.07	0.54	0.47	0.07	0	0.21	0	0.38	0.07	0.14	0.73	0	0.27	0.18	0	0.84	0.72
Manes.08G054200	14.87	14.62	46.8	2.12	28.39	19.8	12.31	5.17	3.98	5.1	4.67	1.01	4.66	3.82	S1_dn	S2_dn	S3_dn	S4_up	S5_dn	S6_dn	S7_dn	signalling.calcium	AT5G03960	IQ-domain 12		Manes.08G054200	13.16	15.32	16.13	13.89	14.83	15.13	45.92	48.35	46.12	2.55	1.7	2.1	26.65	29.79	28.72	20.2	20.03	19.17	13.79	11.96	11.19	5.48	5.16
Manes.15G044500	1.82	0.5	0.52	0.17	0.13	0.27	0.36	0.59	0.13	0.14	0.62	0.03	0.04	0.04	S1_dn	S2_dn	S3_dn	S4_up	S5_dn	S6_dn	S7_dn	cell.organisation	AT2G33385	actin-related protein C2B		Manes.15G044500	2.08	2.35	1.04	0.4	0.75	0.36	0.85	0.18	0.53	0.36	0.15	0	0.25	0.13	0	0.2	0	0.6	0.36	0.18	0.53	0.89	0.56
Manes.15G127500	4.29	2.38	1.26	0.41	2.88	6.31	1.34	1.79	0.83	0.35	1.53	0.45	0.99	0.63	S1_dn	S2_dn	S3_dn	S4_up	S5_dn	S6_dn	S7_dn	not assigned.unknown	no hits			Manes.15G127500	4.16	3.96	4.76	1.86	1.99	3.28	0.92	1.39	1.47	0.51	0.31	0.42	2.25	3.38	3.02	7	4.97	6.97	1.34	1.79	0.89	1.39	1.89
Manes.05G059700	0.45	0.24	0.24	0	0.28	0.35	0.3	0.22	0.01	0.09	0.85	0.03	0	1.12	S1_dn	S2_dn	S3_dn	S4_up	S5_dn	S6_dn	S7_up	secondary metabolism.wax	AT1G02205	Fatty acid hydroxylase superfamily	Expression of the CER1 gene associated with production of stem epicuticular wax and pollen fertility. Biochemical studies showed that cer1 mutants are blocked in the conversion of stem wax C30 aldehydes to C29 alkanes, and they also lack the secondary alcohols and ketones. These suggested the CER1 protein is an aldehyde decarbonylase, but the exact molecular function of this protein remains to be…	Manes.05G059700	0.49	0.69	0.17	0.04	0.27	0.42	0.39	0.12	0.2	0	0	0	0.37	0.19	0.27	0.48	0.44	0.12	0.36	0	0.53	0.23	0.23
Manes.03G075800	1.86	0.69	0.54	0	0.06	0	0	0.24	0.12	0.05	0.32	0	0.08	0	S1_dn	S2_dn	S3_dn	S4_up	S5_dn	S6_up	NA	not assigned.unknown	AT4G20050	Pectin lyase-like superfamily protein	Encodes a polygalacturonase that plays a direct role in degrading the pollen mother cell wall during microspore development.	Manes.03G075800	1.59	2.41	1.57	0.81	0.38	0.89	0.39	0.42	0.8	0	0	0	0.06	0.13	0	0	0	0	0	0	0	0.27	0.16
Manes.03G180500	1.64	0.38	0.28	0	0.08	0	0	0.39	0.15	0.02	0.26	0	0.2	0	S1_dn	S2_dn	S3_dn	S4_up	S5_dn	S6_up	NA	misc.plastocyanin-like	AT5G26330	Cupredoxin superfamily protein		Manes.03G180500	1.29	2.01	1.62	0.24	0.48	0.42	0.26	0.18	0.4	0	0	0	0.19	0.06	0	0	0	0	0	0	0	0.23	0.33
Manes.04G164400	1.38	0.76	0.6	0	0.08	0	0.03	0.4	0.06	0.07	0.31	0.03	0.09	0.06	S1_dn	S2_dn	S3_dn	S4_up	S5_dn	S6_up	NA	stress.biotic	AT1G65870	Disease resistance-responsive (dirigent-like protein) family protein		Manes.04G164400	1.35	1.21	1.57	0.65	0.91	0.71	0.46	0.67	0.67	0	0	0	0	0.25	0	0	0	0	0	0.09	0	0.5	0.33
Manes.05G055600	2.8	1.76	1.12	0.05	0.6	0	0.09	0.8	0.51	0.16	0.61	0.01	0.07	0.05	S1_dn	S2_dn	S3_dn	S4_up	S5_dn	S6_up	NA	misc.oxidases - copper, flavone etc	AT2G26720	Cupredoxin superfamily protein		Manes.05G055600	2.69	3.1	2.61	2.3	1.5	1.49	0.59	2.18	0.6	0	0.08	0.07	0.87	0.31	0.62	0	0	0	0.09	0.18	0	1	0.68
Manes.08G048000	2.2	0.95	0.68	0.02	0.02	0	0	0.81	0.33	0.02	0.69	0	0.34	0	S1_dn	S2_dn	S3_dn	S4_up	S5_dn	S6_up	NA	not assigned.unknown	no hits			Manes.08G048000	2.45	2.12	2.03	0.93	0.54	1.37	0.98	0.06	1	0.07	0	0	0	0	0.07	0	0	0	0	0	0	0.48	1.07
Manes.10G056700	0.57	0.44	0.97	0.2	1.08	0.31	0.27	0.2	0.15	0.1	0.42	0.38	0.81	0.18	S1_dn	S2_dn	S3_dn	S4_up	S5_dn	S6_up	NA	protein.degradation.ubiquitin.E3.RING	AT4G40070	RING/U-box superfamily protein		Manes.10G056700	0.61	0.29	0.81	0.36	0.59	0.36	0.85	1.39	0.67	0.07	0.46	0.07	1.5	0.56	1.17	0.54	0.15	0.24	0.09	0.62	0.09	0.23	0
Manes.05G125200	7.01	0.01	0.06	0	0.06	0	0.06	0.89	0	0.02	0.01	0	0.02	0	S1_dn	S2_dn	S3_dn	S4_up	S5_dn	S6_up	S7_dn	PS.calvin cycle.GAP	AT1G42970	glyceraldehyde-3-phosphate dehydrogenase B subunit	Encodes chloroplast localized glyceraldehyde-3-phosphate dehydrogenase that can use both NADH and NADPH to reduce 1,3-diphosphate glycerate. It forms A2B2 heterotetramers with GapA forms of the GADPH enzyme. These complexes are active in the light under reducing conditions, but show reduced NADPH-dependent activity in response to oxidized thioredoxins and increased NAD(H)/NADP(H) ratios due to th…	Manes.05G125200	7.47	6.72	6.85	0.04	0	0	0	0.18	0	0	0	0	0.06	0.06	0.07	0	0	0	0	0	0.18	1.16	0.79
Manes.12G153100	4.3	1.47	1.14	0.03	0.07	0.05	0.09	1.83	0.6	0.37	1.41	0.03	0.47	0.02	S1_dn	S2_dn	S3_dn	S4_up	S5_dn	S6_up	S7_dn	cell wall.hemicellulose synthesis.glucuronoxylan	AT3G18660	plant glycogenin-like starch initiation protein 1	Plants expressing an RNAi construct specifically targeting PGSIP1 was shown to have a dramatically reduced amount of starch. Encodes a glucuronyltransferase responsible for the addition of GlcA residues onto xylan and for secondary wall deposition.	Manes.12G153100	4.84	5.05	3.02	1.41	1.4	1.61	0.92	1.63	0.87	0	0.08	0	0	0.06	0.14	0	0.15	0	0.18	0.09	0	1.32	1.96
Manes.02G122300	12.23	3.38	3.49	0	0.07	0	0	3.59	1.63	0.94	2.62	0	0.16	0.03	S1_dn	S2_dn	S3_dn	S4_up	S5_dn	S6_up	S7_up	secondary metabolism.simple phenols	AT2G38080	Laccase/Diphenol oxidase family protein	LAC4 appears to have laccase activity based on enzyme assays performed using lac4 mutants. These mutants also have reduced levels of lignin. LAC4 is expressed in vascular bundles and fibers and likely contributes to lignin biosynthesis, and hence cell wall biosynthesis, there. lac4/irx12 mutants have a mild irregular xylem phenotype.	Manes.02G122300	13.04	12.45	11.2	4.48	2.74	2.92	4.2	2.72	3.54	0	0	0	0	0.13	0.07	0	0	0	0	0	0	3.91	3.03
Manes.07G061600	5.77	2.69	1.58	0.17	8.73	0.47	0.06	2.24	1.08	0.72	1.1	0.02	1.13	0.14	S1_dn	S2_dn	S3_dn	S4_up	S5_dn	S6_up	S7_up	signalling.light	AT2G14820	Phototropic-responsive NPH3 family protein	A member of the NPY gene family (NPY1/AT4G31820, NPY2/AT2G14820, NPY3/AT5G67440, NPY4/AT2G23050, NPY5/AT4G37590). Involved in auxin-mediated organogenesis.	Manes.07G061600	5.94	6.03	5.34	2.91	2.53	2.62	1.64	1.15	1.94	0.36	0.15	0	7.87	10.64	7.68	0.48	0.22	0.71	0	0.18	0	2.23	2.05
Manes.15G006000	26.98	14.02	12.66	0.14	1.18	0.02	0	9.91	3.99	2.78	14.6	0.27	5.8	0.26	S1_dn	S2_dn	S3_dn	S4_up	S5_dn	S6_up	S7_up	stress.biotic	AT3G16920	chitinase-like protein 2	Encodes a chitinase-like protein expressed predominantly in stems. Mutants accumulate ligning in etiolated hypocotyls.	Manes.15G006000	26.5	29.67	24.77	15.66	15.69	10.72	12.59	12.71	12.68	0.07	0.15	0.21	1.87	0.63	1.03	0	0	0.06	0	0	0	8.98	9.76
Manes.05G019100	6.98	1.9	0.78	0.05	0.05	0.06	0.39	3.47	0.52	0.26	1.55	0.02	0.11	0	S1_dn	S2_dn	S3_dn	S4_up	S5_dn	NA	S7_dn	not assigned.unknown	no hits			Manes.05G019100	6.3	7.86	6.79	1.74	1.45	2.5	0.52	0.54	1.27	0.15	0	0	0	0	0.14	0	0.07	0.12	0	0.98	0.18	3.55	3.62
Manes.05G033000	161.98	216.59	82.6	6.14	27.79	16.28	9.94	63.25	53.02	27.9	47.75	7.42	19.84	3.69	S1_dn	S2_dn	S3_dn	S4_up	S5_dn	NA	S7_dn	amino acid metabolism.synthesis.serine-glycine-cysteine group.cysteine.OASTL	AT3G61440	cysteine synthase C1	Encodes a cysteine synthase isomer CysC1. The isomer is however less effective in cysteine biosynthesis. It is involved in beta-cyanoalanine biosynthesis, an intermediate of cyanide detoxification pathway.	Manes.05G033000	161.58	162.55	161.82	217.29	215.99	216.5	80.55	79.28	87.97	4.96	6.95	6.5	26.65	32.05	24.68	16.52	17.03	15.3	12.8	7.95	9.06	67.95	62.02
Manes.13G144700	1.33	1.06	0.64	0.21	0.19	0.32	0.15	0.57	0.28	0.13	0.56	0	0.25	0.07	S1_dn	S2_dn	S3_dn	S4_up	S5_dn	NA	S7_dn	cell wall.cell wall proteins.LRR	AT4G28380	Leucine-rich repeat (LRR) family protein		Manes.13G144700	1.04	1.09	1.86	1.49	0.75	0.95	0.39	0.73	0.8	0	0.62	0	0.44	0	0.14	0.41	0	0.54	0.18	0	0.27	0.84	0.56
Manes.14G013500	1.67	1.82	0.38	0.02	0.17	0.04	0.24	0.37	0.35	0.12	0.38	0	0.02	0	S1_dn	S2_dn	S3_dn	S4_up	S5_dn	NA	S7_dn	signalling.receptor kinases.proline extensin like	AT5G56790	Protein kinase superfamily protein		Manes.14G013500	2.02	1.95	1.04	1.82	2.2	1.43	0.33	0.48	0.33	0	0	0.07	0.12	0.25	0.14	0	0.07	0.06	0.27	0.36	0.09	0.61	0.14
Manes.07G135000	4.93	2.59	1.79	0.12	0.23	0.14	0	2.23	0.49	0.39	1.1	0.09	0.15	0.02	S1_dn	S2_dn	S3_dn	S4_up	S5_dn	NA	S7_up	not assigned.unknown	AT2G40320	TRICHOME BIREFRINGENCE-LIKE 33	Encodes a member of the TBL (TRICHOME BIREFRINGENCE-LIKE) gene family containing a plant-specific DUF231 (domain of unknown function) domain. TBL gene family has 46 members, two of which (TBR/AT5G06700 and TBL3/AT5G01360) have been shown to be involved in the synthesis and deposition of secondary wall cellulose, presumably by influencing the esterification state of pectic polymers. A nomenclature…	Manes.07G135000	4.41	5.34	5.05	2.1	3.22	2.44	1.84	1.33	2.2	0.29	0	0.07	0.06	0.56	0.07	0.34	0.07	0	0	0	0	2.07	2.12
Manes.02G101800	2.5	0.42	0.09	0	0.09	0	0	0.24	0.16	0.01	5	0.58	0	0	S1_dn	S2_dn	S3_dn	S4_up	S5_up	NA	NA	Biodegradation of Xenobiotics.lactoylglutathione lyase	AT1G15380	Lactoylglutathione lyase / glyoxalase I family protein		Manes.02G101800	1.9	2.64	2.96	0.4	0.43	0.42	0.13	0.06	0.07	0	0	0	0.12	0	0.14	0	0	0	0	0	0	0.25	0.05
Manes.04G021300	1.41	0.65	0.82	0	0	0	0	0.55	0.28	0.27	0.95	0.03	0	0	S1_dn	S2_dn	S3_dn	S4_up	S5_up	NA	NA	not assigned.unknown	AT2G28410			Manes.04G021300	1.35	1.32	1.57	0.61	0.86	0.48	0.46	0.73	1.27	0	0	0	0	0	0	0	0	0	0	0	0	0.3	0.65
Manes.07G118900	0.57	0.16	1.6	0	0	0.02	0	0.06	0.02	0.31	0.1	0.02	0.03	0	S1_dn	S2_dn	S3_dn	S4_up	S5_up	NA	NA	not assigned.no ontology	AT3G11420	Protein of unknown function (DUF604)		Manes.07G118900	0.49	0.4	0.81	0.32	0.16	0	1.57	1.69	1.54	0	0	0	0	0	0	0	0	0.06	0	0	0	0.02	0.05
Manes.13G028500	1.89	2.04	1.28	0.17	0.08	0.56	0.45	0.93	0.47	0.46	0.56	0.78	0.78	0.36	S1_dn	S2_dn	S3_dn	S4_up	S5_up	NA	NA	cell wall.degradation.pectate lyases and polygalacturonases	AT1G23460	Pectin lyase-like superfamily protein		Manes.13G028500	1.41	2.24	2.03	2.58	1.99	1.55	1.25	1.33	1.27	0	0.31	0.21	0.12	0.13	0	0.88	0.37	0.42	0.27	0.36	0.71	0.98	0.91
Manes.13G084900	2.72	1.72	1.1	0	0	0	0	1.03	0.45	0.2	0.61	0.04	0	0	S1_dn	S2_dn	S3_dn	S4_up	S5_up	NA	NA	misc.gluco-, galacto- and mannosidases.beta-galactosidase	AT5G63800	Glycosyl hydrolase family 35 protein	Involved in mucilage formation. Mutants form columella and outer cell wall architecture of the mucilage cells resembles wild-type. However, mum2 seeds completely lack seed coat mucilage. This mutation appears to represent a later step in the development of this cell-type. Encodes a beta-galactosidase involved in seed coat mucilage biosynthesis. Member of Glycoside Hydrolase Family 35	Manes.13G084900	2.39	3.44	2.32	1.37	1.77	2.03	1.38	0.91	1	0	0	0	0	0	0	0	0	0	0	0	0	0.61	1.1
Manes.15G185300	2.38	0.84	0.75	0	0	0	0	0.51	0.39	0.12	0.99	0.01	0	0	S1_dn	S2_dn	S3_dn	S4_up	S5_up	NA	NA	secondary metabolism.phenylpropanoids	AT1G32100	pinoresinol reductase 1	Encodes a pinoresinol reductase involved in lignan biosynthesis. Expressed strongly in roots and less strongly in stems. Shows specificity for pinoresinol and not lariciresinol.	Manes.15G185300	2.94	2.18	2.03	0.44	1.13	0.95	0.46	0.67	1.13	0	0	0	0	0	0	0	0	0	0	0	0	0.55	0.54
Manes.07G046400	0.12	0.2	0.65	0.19	0.07	1.06	0.09	0.03	0.03	0.14	0.43	0.5	0.15	0.06	S1_dn	S2_dn	S3_dn	S4_up	S5_up	S6_dn	NA	signalling.receptor kinases.Catharanthus roseus-like RLK1	AT3G51550	Malectin/receptor-like protein kinase family protein	Encodes a synergid-expressed, plasma-membrane localized receptor-like kinase that accumulates asymetrically in the synergid membrnane at the filiform apparatus and mediates male-female gametophyte interactions during pollen tube reception. Also involved in powdery mildew infection.	Manes.07G046400	0.06	0.17	0.12	0.36	0	0.24	0.52	0.3	1.13	0	0.23	0.35	0	0.13	0.07	1.56	0.8	0.83	0.09	0.09	0.09	0	0.09
Manes.09G168400	76.48	80.96	68.58	7.26	7.94	38.76	27.9	14.85	29.83	21.19	21.68	38.87	9.01	45.14	S1_dn	S2_dn	S3_dn	S4_up	S5_up	S6_dn	NA	protein.degradation.ubiquitin.E3.SCF.cullin	AT4G02570	cullin 1	Encodes a cullin that is a component of SCF ubiquitin ligase complexes involved in mediating responses to auxin and jasmonic acid. Homozygous auxin-resistant mutants arrest growth soon after germination, lacking a root and hypocotyl. Heterozygotes display a variety of phenotypes consistent with impaired auxin response.	Manes.09G168400	79.32	90	60.11	88.97	68.09	85.83	73.47	70.14	62.14	8.03	5.56	8.18	8.86	7.01	7.95	40.66	36.03	39.59	32.77	23.48	27.44	13.91	16.43
Manes.09G184000	369.53	303.91	268.39	23.82	17.76	39.71	29.03	64.58	93.76	48	85.15	55.28	13.43	48.42	S1_dn	S2_dn	S3_dn	S4_up	S5_up	S6_dn	NA	misc.dynamin	AT1G60500	Dynamin related protein 4C		Manes.09G184000	378	367.28	363.32	301.3	310.79	299.65	272.49	262.77	269.91	24.16	24.18	23.13	17.67	17.09	18.51	37.67	41.51	39.95	29.46	31.16	26.46	68.07	63.26
Manes.11G019300	0.32	0.09	0.49	0	0	1.16	0.18	0.08	0	0.15	0.28	0.16	0.09	0.17	S1_dn	S2_dn	S3_dn	S4_up	S5_up	S6_dn	NA	protein.postranslational modification.kinase.receptor like cytoplasmatic kinase VII	AT1G72540	Protein kinase superfamily protein		Manes.11G019300	0.31	0.52	0.12	0.04	0	0.24	0.26	0.67	0.53	0	0	0	0	0	0	1.16	1.68	0.65	0	0.09	0.44	0.09	0.05
Manes.07G072700	1.76	0.89	0.77	0.07	0	0.19	0.48	0.38	0.33	0.12	0.16	0.02	0.08	0	S1_dn	S2_dn	S3_dn	S4_up	S5_up	S6_dn	S7_dn	protein.degradation.metalloprotease	AT1G70170	matrix metalloproteinase	mutant has Late flowering; Early senescence; Matrix Metalloproteinase	Manes.07G072700	1.65	1.84	1.8	0.85	0.81	1.01	1.05	0.73	0.53	0.15	0	0.07	0	0	0	0.41	0.15	0	0.72	0.18	0.53	0.55	0.37
Manes.16G047700	1.97	0.23	0.19	0	0.02	0.1	0.06	0.53	0.05	0.06	0.61	0.07	0	0	S1_dn	S2_dn	S3_dn	S4_up	S5_up	S6_dn	S7_dn	misc.beta 1,3 glucan hydrolases	AT1G79480	Carbohydrate-binding X8 domain superfamily protein		Manes.16G047700	2.26	1.49	2.15	0.52	0.16	0	0.26	0.3	0	0	0	0	0	0.06	0	0.07	0	0.24	0.18	0	0	0.43	0.51
Manes.01G091100	29.93	26.62	7.93	0.22	0.19	0.13	0.09	9.01	7.62	3.84	3.32	1	0.71	0.04	S1_dn	S2_dn	S3_dn	S4_up	S5_up	S6_up	NA	hormone metabolism.gibberelin.induced-regulated-responsive-activated	AT5G15230	GAST1 protein homolog 4	Encodes gibberellin-regulated protein GASA4. Promotes GA responses and exhibits redox activity.	Manes.01G091100	28.64	31.91	29.24	26.64	26.49	26.74	8	7.38	8.41	0.07	0.23	0.35	0.19	0.38	0	0.27	0	0.12	0.09	0.18	0	9.07	8.78
Manes.04G023600	1.33	1.14	0.41	0	0	0	0	0.59	0.19	0.1	0.47	0.02	0.12	0	S1_dn	S2_dn	S3_dn	S4_up	S5_up	S6_up	NA	cell wall.cell wall proteins.AGPs.AGP	AT5G03170	FASCICLIN-like arabinogalactan-protein 11	Encodes FLA11, a member of fasciclin-like arabinogalactan proteins (FLAs) containing a cell adhesion fasciclin (FAS) domain. Mutations result in altered stem biomechanics with reduced tensile strength and reduced tensile modulus of elasticity, as well as altered cell wall architecture and composition, with increased cellulose microfibril angle, reduced arabinose, galactose and cellulose content.	Manes.04G023600	1.29	1.26	1.45	1.13	1.34	0.95	0.52	0.3	0.4	0	0	0	0	0	0	0	0	0	0	0	0	0.41	0.79
Manes.04G101700	17.31	11.09	12.15	4.61	1.63	1.96	0.95	6.61	3.9	3.81	9.48	5.65	5.6	1.17	S1_dn	S2_dn	S3_dn	S4_up	S5_up	S6_up	NA	secondary metabolism.phenylpropanoids.lignin biosynthesis.HCT	AT5G48930	hydroxycinnamoyl-CoA shikimate/quinate hydroxycinnamoyl transferase	At5g48930 has been shown to encode for the hydroxycinnamoyl-Coenzyme A shikimate/quinate hydroxycinnamoyltransferase (HCT) both synthesizing and catabolizing the hydroxycinnamoylesters (coumaroyl/caffeoyl shikimate and quinate) involved in the phenylpropanoid pathway. Influence on the accumulation of flavonoids which in turn inhibit auxin transport and reduce plant growth.	Manes.04G101700	14.93	17.68	19.32	11.67	10.64	10.96	11.48	13.5	11.48	4.67	3.78	5.38	1.37	1.75	1.78	2.58	1.46	1.85	1.34	0.89	0.62	6.91	7
Manes.08G081000	2.09	0.47	0.23	0	0	0	0	0.3	0.21	0.04	0.38	0.01	0.27	0	S1_dn	S2_dn	S3_dn	S4_up	S5_up	S6_up	NA	secondary metabolism.simple phenols	AT5G60020	laccase 17	LAC17 appears to have laccase activity based on enzyme assays performed using lac17 mutants. Notably, these mutants appear to have a reduced deposition of G lignin units. LAC17 is expressed in interfascicular fibers and likely contributes to lignin biosynthesis, and hence, cell wall biosynthesis, there.	Manes.08G081000	1.53	2.3	2.44	0.44	0.32	0.66	0.2	0.3	0.2	0	0	0	0	0	0	0	0	0	0	0	0	0.07	0.19
Manes.08G100700	8.94	3.64	2.53	0	0.02	0	0.15	3.92	1.49	0.96	3.13	0.23	1.78	0.13	S1_dn	S2_dn	S3_dn	S4_up	S5_up	S6_up	NA	misc.UDP glucosyl and glucoronyl transferases	AT1G27440	Exostosin family protein		Manes.08G100700	10.53	7.17	9.11	3.92	4.68	2.32	2.62	2.3	2.67	0	0	0	0	0	0.07	0	0	0	0	0	0.44	4.07	3.78
Manes.08G170200	25.79	14.93	8.89	0.19	0.02	0.14	0.18	7.33	3.57	1.89	6.3	0.41	0.33	0.19	S1_dn	S2_dn	S3_dn	S4_up	S5_up	S6_up	NA	cell wall.degradation.mannan-xylose-arabinose-fucose	AT5G01930	Glycosyl hydrolase superfamily protein	Encodes a endo-beta-mannanase involved in seed germination.	Manes.08G170200	29.38	26.63	21.35	16.15	11.77	16.86	9.97	7.08	9.61	0	0.08	0.49	0	0.06	0	0.07	0.22	0.12	0.18	0	0.36	8.12	6.68
Manes.12G006100	2.37	0.75	0.77	0	0	0	0	0.95	0.33	0.15	0.94	0.02	0.23	0	S1_dn	S2_dn	S3_dn	S4_up	S5_up	S6_up	NA	cell.vesicle transport	AT5G16490	ROP-interactive CRIB motif-containing protein 4	encodes a member of a novel protein family that contains contain a CRIB (for Cdc42/Rac-interactive binding) motif required for their specific interaction with GTP-bound Rop1 (plant-specific Rho GTPase). It interacts with Rop1 and is involved in pollen tube growth and function, and exocytosis in the pollen tube tip. Protein most similar to RIC2 (family subgroup V). Gene is expressed in all tissues…	Manes.12G006100	2.26	3.1	1.74	0.93	0.38	0.95	0.72	0.73	0.87	0	0	0	0	0	0	0	0	0	0	0	0	1.07	0.79
Manes.13G026700	1.36	0.53	0.18	0.05	0	0.02	0.03	0.42	0.03	0.06	0.29	0.17	0.16	0.02	S1_dn	S2_dn	S3_dn	S4_up	S5_up	S6_up	NA	tetrapyrrole synthesis.unspecified	AT1G17100	SOUL heme-binding family protein		Manes.13G026700	1.84	1.15	1.1	0.44	0.48	0.66	0.13	0	0.4	0	0.08	0.07	0	0	0	0	0.07	0	0	0	0.09	0.39	0.42
Manes.13G078400	12.75	6.07	5.91	0.24	0.47	0.07	0	4.9	2.45	1.99	7.07	1.05	3.2	0	S1_dn	S2_dn	S3_dn	S4_up	S5_up	S6_up	NA	protein.degradation.aspartate protease	AT2G03200	Eukaryotic aspartyl protease family protein		Manes.13G078400	13.04	14.12	11.08	6.7	5.54	5.96	6.03	5.69	6.01	0.29	0.15	0.28	0.44	0.5	0.48	0.14	0.07	0	0	0	0	4.73	4.67
Manes.15G042700	8.78	2.06	2.78	0.15	0	0	0	1.34	0.77	0.4	0.36	0.03	0.02	0	S1_dn	S2_dn	S3_dn	S4_up	S5_up	S6_up	NA	not assigned.unknown	AT3G25400			Manes.15G042700	7.9	10.33	8.12	2.87	1.34	1.97	2.36	2.97	3	0.22	0.23	0	0	0	0	0	0	0	0	0	0	1.39	1.42
Manes.17G009000	2.54	1.32	1.18	0	0.02	0	0	1.05	0.48	0.39	2.11	0.11	0.14	0	S1_dn	S2_dn	S3_dn	S4_up	S5_up	S6_up	NA	secondary metabolism.phenylpropanoids	AT1G32100	pinoresinol reductase 1	Encodes a pinoresinol reductase involved in lignan biosynthesis. Expressed strongly in roots and less strongly in stems. Shows specificity for pinoresinol and not lariciresinol.	Manes.17G009000	2.94	3.16	1.51	1.29	1.67	1.01	1.05	1.69	0.8	0	0	0	0	0.06	0	0	0	0	0	0	0	0.95	1.38
Manes.04G019600	9.36	3.21	3.91	0	0.06	0.04	0.03	2.47	1.43	0.91	3.89	0.27	1.44	0.01	S1_dn	S2_dn	S3_dn	S4_up	S5_up	S6_up	S7_dn	transport	AT2G28315	Nucleotide/sugar transporter family protein	Nucleotide/sugar transporter family protein	Manes.04G019600	9.79	9.76	8.53	2.74	2.9	3.99	4.59	3.75	3.4	0	0	0	0	0.19	0	0	0	0.12	0	0	0.09	2.07	2.05
Manes.04G095300	25.49	15.74	11.74	2.18	1.57	0.8	0.69	8.93	4.21	2.61	9.1	4.14	4.02	0.21	S1_dn	S2_dn	S3_dn	S4_up	S5_up	S6_up	S7_dn	secondary metabolism.phenylpropanoids.lignin biosynthesis.4CL	AT1G51680	4-coumarate:CoA ligase 1	encodes an isoform of 4-coumarate:CoA ligase (4CL), which is involved in the last step of the general phenylpropanoid pathway. In addition to 4-coumarate, it also converts ferulate. The catalytic efficiency was in the following (descending) order: p-coumaric acid, ferulic acid, caffeic acid and 5-OH-ferulic acid. At4CL1 was unable to use sinapic acid as substrate.	Manes.04G095300	26.87	27.09	22.51	17.44	16.07	13.7	12.14	10.53	12.55	1.53	2.55	2.45	1.94	1.13	1.65	0.34	0.51	1.55	0.81	0.89	0.36	9.12	8.12
Manes.05G090300	35.03	15.18	11.06	0.59	1.28	0.37	0.93	8.79	5.43	3.95	3.66	2.6	1.68	0.29	S1_dn	S2_dn	S3_dn	S4_up	S5_up	S6_up	S7_dn	not assigned.unknown	AT1G70230	TRICHOME BIREFRINGENCE-LIKE 27	Encodes a member of the TBL (TRICHOME BIREFRINGENCE-LIKE) gene family containing a plant-specific DUF231 (domain of unknown function) domain. A putative xyloglucan O-acetyltransferase. TBL gene family has 46 members, two of which (TBR/AT5G06700 and TBL3/AT5G01360) have been shown to be involved in the synthesis and deposition of secondary wall cellulose, presumably by influencing the esterificati…	Manes.05G090300	35.5	34.21	35.39	15.7	16.98	12.87	12.99	8.77	11.41	0.36	0.85	0.56	0.87	1.13	1.85	0.75	0.07	0.3	0.72	1.7	0.36	8.64	9.17
Manes.05G140200	0.23	0.16	0.55	0.1	0	0.02	0.33	0.1	0.02	0.12	1.71	0.28	0.28	0	S1_dn	S2_dn	S3_dn	S4_up	S5_up	S6_up	S7_dn	transport.amino acids	AT1G47670	Transmembrane amino acid transporter family protein		Manes.05G140200	0.18	0.06	0.46	0.04	0.32	0.12	0.59	0.12	0.93	0.22	0.08	0	0	0	0	0	0.07	0	0.27	0.62	0.09	0.07	0.05
Manes.07G058500	7.28	2.14	1.18	0.09	0	0	0.27	1.09	0.31	0.12	0.75	0.04	0.02	0	S1_dn	S2_dn	S3_dn	S4_up	S5_up	S6_up	S7_dn	cell wall.degradation.mannan-xylose-arabinose-fucose	AT3G19620	Glycosyl hydrolase family protein		Manes.07G058500	6.49	8.15	7.19	2.46	1.77	2.2	1.12	1.21	1.2	0	0	0.28	0	0	0	0	0	0	0.45	0.18	0.18	1.14	1.12
Manes.07G089500	5.66	1.85	2.2	0	0	0	0.03	2.12	0.79	0.48	1.64	0.03	0.04	0.01	S1_dn	S2_dn	S3_dn	S4_up	S5_up	S6_up	S7_dn	not assigned.unknown	AT2G36410	Family of unknown function (DUF662)		Manes.07G089500	5.26	6.2	5.51	3.19	0.86	1.49	2.1	2.3	2.2	0	0	0	0	0	0	0	0	0	0.09	0	0	2.52	1.82
Manes.09G061600	8.78	2.29	0.73	0.21	0	0	0.09	1.91	0.24	0.04	0.52	0.07	0.05	0	S1_dn	S2_dn	S3_dn	S4_up	S5_up	S6_up	S7_dn	not assigned.no ontology	AT1G21680	DPP6 N-terminal domain-like protein		Manes.09G061600	7.83	9.93	8.59	2.54	1.72	2.62	0.72	0.48	1	0	0.08	0.56	0	0	0	0	0	0	0.27	0	0	1.61	2.17
Manes.10G144300	1.09	0.42	0.66	0	0	0	0.12	0.1	0.05	0.01	0.33	0.01	0.06	0	S1_dn	S2_dn	S3_dn	S4_up	S5_up	S6_up	S7_dn	secondary metabolism.sulfur-containing.glucosinolates.degradation.myrosinase	AT3G60140	Glycosyl hydrolase superfamily protein	Encodes a protein similar to beta-glucosidase and is a member of glycoside hydrolase family 1. Expression is induced after 24 hours of dark treatment, in senescing leaves and treatment with exogenous photosynthesis inhibitor. Induction of gene expression was suppressed in excised leaves supplied with sugar. The authors suggest that the genes expression pattern is responding to the level of sugar …	Manes.10G144300	1.47	1.15	0.64	0.61	0.48	0.18	0.72	0.79	0.47	0	0	0	0	0	0	0	0	0	0.27	0.09	0	0.11	0.05
Manes.11G147000	5.4	2.56	2.17	0	0	0	0.06	2.39	0.58	0.63	2.52	0.03	0.63	0	S1_dn	S2_dn	S3_dn	S4_up	S5_up	S6_up	S7_dn	transport	AT2G28315	Nucleotide/sugar transporter family protein	Nucleotide/sugar transporter family protein	Manes.11G147000	5.75	5.4	5.05	2.95	2.04	2.68	2.62	1.75	2.14	0	0	0	0	0	0	0	0	0	0	0.18	0	2.3	2.17
Manes.12G121800	4.16	1.44	1.24	0	0	0	0.03	1.11	0.5	0.04	0.29	0.01	0.01	0	S1_dn	S2_dn	S3_dn	S4_up	S5_up	S6_up	S7_dn	C1-metabolism.glycine hydroxymethyltransferase	AT4G37930	serine transhydroxymethyltransferase 1	Encodes a protein with mitochondrial serine hydroxymethyltransferase activity, which functions in the photorespiratory pathway, catalyzes the conversion of serine and tetrahydrofolate to glycine and 5,10-methylene tetrahydrofolate. Involved in controlling cell damage caused by abiotic stress, such as high light and salt and the hypersensitive defense response of plants.	Manes.12G121800	4.22	4.08	4.18	1.37	1.34	1.61	1.44	1.15	1.13	0	0	0	0	0	0	0	0	0	0	0	0.09	0.82	0.89
Manes.02G065000	4.23	1.51	0.99	0	0	0	0	1.34	0.39	0.27	0.72	0.05	0.18	0.02	S1_dn	S2_dn	S3_dn	S4_up	S5_up	S6_up	S7_up	not assigned.unknown	AT5G15900	TRICHOME BIREFRINGENCE-LIKE 19	Encodes a member of the TBL (TRICHOME BIREFRINGENCE-LIKE) gene family containing a plant-specific DUF231 (domain of unknown function) domain. TBL gene family has 46 members, two of which (TBR/AT5G06700 and TBL3/AT5G01360) have been shown to be involved in the synthesis and deposition of secondary wall cellulose, presumably by influencing the esterification state of pectic polymers. A nomenclature…	Manes.02G065000	4.04	4.19	4.47	1.66	1.13	1.73	0.66	0.85	1.47	0	0	0	0	0	0	0	0	0	0	0	0	1.32	1.28
Manes.02G148700	1.22	0.18	0.19	0	0	0	0	0.37	0.06	0.05	0.22	0.1	0.14	0.03	S1_dn	S2_dn	S3_dn	S4_up	S5_up	S6_up	S7_up	misc.plastocyanin-like	AT1G72230	Cupredoxin superfamily protein		Manes.02G148700	1.47	1.32	0.87	0.16	0.21	0.18	0.13	0.24	0.2	0	0	0	0	0	0	0	0	0	0	0	0	0.39	0.33
Manes.04G027900	2.75	0.62	0.59	0.23	0	0	0	0.83	0.18	0.13	0.79	0.1	0.22	0.01	S1_dn	S2_dn	S3_dn	S4_up	S5_up	S6_up	S7_up	secondary metabolism.simple phenols	AT5G60020	laccase 17	LAC17 appears to have laccase activity based on enzyme assays performed using lac17 mutants. Notably, these mutants appear to have a reduced deposition of G lignin units. LAC17 is expressed in interfascicular fibers and likely contributes to lignin biosynthesis, and hence, cell wall biosynthesis, there.	Manes.04G027900	4.16	1.84	2.26	0.44	0.59	0.83	0.39	0.18	1.2	0.15	0.39	0.14	0	0	0	0	0	0	0	0	0	0.8	1.1
Manes.05G127000	32.23	14.54	12.56	0.02	0	0	0	10.14	4.62	1.18	7.7	0.08	0.22	0.04	S1_dn	S2_dn	S3_dn	S4_up	S5_up	S6_up	S7_up	protein.degradation.cysteine protease	AT1G20850	xylem cysteine peptidase 2		Manes.05G127000	32.74	35.64	28.31	15.38	13.65	14.59	10.43	12.83	14.42	0	0	0.07	0	0	0	0	0	0	0	0	0	9.41	10.5
Manes.06G030900	5.76	2.47	2.04	0	0	0	0	1.11	0.41	0.22	1.72	0.04	0.47	0.01	S1_dn	S2_dn	S3_dn	S4_up	S5_up	S6_up	S7_up	cell wall.cellulose synthesis.cellulose synthase	AT5G17420	Cellulose synthase family protein	Encodes a xylem-specific cellulose synthase that is phosphorylated on one or more serine residues (on either S185 or one of S180 or S181).	Manes.06G030900	6.73	5.97	4.58	2.87	1.61	2.92	2.16	1.88	2.07	0	0	0	0	0	0	0	0	0	0	0	0	1.02	0.77
Manes.07G131000	5.62	2.24	1.79	0.02	0	0	0	1.65	0.52	0.58	1.92	0.01	0.5	0.07	S1_dn	S2_dn	S3_dn	S4_up	S5_up	S6_up	S7_up	stress.abiotic.cold	AT3G55990	Plant protein of unknown function (DUF828)	Encodes ESK1 (Eskimo1). A member of a large gene family of DUF231 domain proteins whose members encode a total of 45 proteins of unknown function. ESK1 functions as a negative regulator of cold acclimation. Mutations in the ESK1 gene provides strong freezing tolerance. A member of the TBL (TRICHOME BIREFRINGENCE-LIKE) gene family containing a plant-specific DUF231 (domain of unknown function) dom…	Manes.07G131000	6.3	5.91	4.64	2.34	1.88	2.5	2.16	1.15	2.07	0.07	0	0	0	0	0	0	0	0	0	0	0	1.2	2.19
Manes.09G094600	2.1	2.34	1.34	0	0	0	0	0.92	0.55	0.52	5.52	0.23	1.57	0.05	S1_dn	S2_dn	S3_dn	S4_up	S5_up	S6_up	S7_up	secondary metabolism.simple phenols	AT5G60020	laccase 17	LAC17 appears to have laccase activity based on enzyme assays performed using lac17 mutants. Notably, these mutants appear to have a reduced deposition of G lignin units. LAC17 is expressed in interfascicular fibers and likely contributes to lignin biosynthesis, and hence, cell wall biosynthesis, there.	Manes.09G094600	1.96	1.84	2.49	2.58	1.34	3.1	1.31	1.03	1.67	0	0	0	0	0	0	0	0	0	0	0	0	1.27	0.63
Manes.10G073000	10.75	2.97	2.36	0	0	0	0	3.33	1.08	0.43	2.28	0.01	0.17	0.05	S1_dn	S2_dn	S3_dn	S4_up	S5_up	S6_up	S7_up	not assigned.unknown	no hits			Manes.10G073000	10.1	11.77	10.39	2.5	3.01	3.39	2.69	2.6	1.8	0	0	0	0	0	0	0	0	0	0	0	0	2.59	3.83
Manes.11G071800	11.88	9.24	9.42	1.05	0.44	0.45	0.15	4.66	1.59	1.35	6.06	2.41	2.42	0.42	S1_dn	S2_dn	S3_dn	S4_up	S5_up	S6_up	S7_up	secondary metabolism.phenylpropanoids.lignin biosynthesis.4CL	AT3G21240	4-coumarate:CoA ligase 2	encodes an isoform of 4-coumarate:CoA ligase (4CL), which is involved in the last step of the general phenylpropanoid pathway. The catalytic efficiency was in the following (descending) order: p-coumaric acid, caffeic acid, ferulic acid, 5-OH-ferulic acid and cinnamic acid. At4CL2 was unable to use sinapic acid as substrate.	Manes.11G071800	13.89	10.79	10.97	9.69	10.48	7.56	7.87	9.5	10.88	1.24	0.93	0.98	0.31	0.75	0.27	0.61	0.37	0.36	0.18	0	0.27	4.55	4.81
Manes.11G143700	8.16	2.84	2.36	0	0.02	0	0	3.87	1.14	0.89	4.11	0.09	1.32	0.02	S1_dn	S2_dn	S3_dn	S4_up	S5_up	S6_up	S7_up	cell wall.cell wall proteins.AGPs.AGP	AT5G60490	FASCICLIN-like arabinogalactan-protein 12	Encodes a member of fasciclin-like arabinogalactan proteins (FLAs) containing a cell adhesion fasciclin (FAS) domain. Mutations result in altered stem biomechanics with reduced tensile strength and reduced tensile modulus of elasticity, as well as altered cell wall architecture and composition, with increased cellulose microfibril angle, reduced arabinose, galactose and cellulose content.	Manes.11G143700	9.3	7.98	7.19	3.07	3.49	1.97	2.1	2.72	2.27	0	0	0	0	0.06	0	0	0	0	0	0	0	3.32	3.5
Manes.15G076900	4.04	2.03	1.91	0	0	0	0	1.9	0.86	0.8	2.19	0.04	1.03	0.01	S1_dn	S2_dn	S3_dn	S4_up	S5_up	S6_up	S7_up	cell wall.hemicellulose synthesis.glucuronoxylan	AT5G54690	galacturonosyltransferase 12	Encodes a protein with putative galacturonosyltransferase activity. Mutants defective in this gene displayed a notable reduction in xylose (>50%) in the cell walls from stems and roots and a reduction in cellulose (~25%).	Manes.15G076900	5.14	4.48	2.49	2.1	1.5	2.5	1.51	2.42	1.8	0	0	0	0	0	0	0	0	0	0	0	0	2.23	1.52
Manes.16G042100	21.46	7.83	6.36	0.02	0.06	0	0	8.15	3.71	2.08	8.93	0.41	4.03	0.06	S1_dn	S2_dn	S3_dn	S4_up	S5_up	S6_up	S7_up	cell wall.cellulose synthesis.cellulose synthase	AT4G18780	cellulose synthase family protein	Encodes a member of the cellulose synthase family involved in secondary cell wall biosynthesis. Mutants have abnormal xylem formation, reduced cellulose content, and enhanced drought and osmotic stress tolerance. Mediates resistance towards bacterial pathogens via ABA. Confers resistance towards bacterial and fungal pathogens, independent of salicylic acid, ethylene and jasmonate signaling.	Manes.16G042100	21.36	23.42	19.61	8.92	8.55	6.02	7.02	4.66	7.41	0	0	0.07	0.12	0	0.07	0	0	0	0	0	0	7.59	7.87
Manes.18G087500	2.27	1.97	1.25	0	0.02	0	0	0.74	0.32	0.22	0.78	0.19	0.03	0.04	S1_dn	S2_dn	S3_dn	S4_up	S5_up	S6_up	S7_up	not assigned.unknown	no hits			Manes.18G087500	1.84	2.93	2.03	2.62	1.67	1.61	1.44	1.03	1.27	0	0	0	0	0.06	0	0	0	0	0	0	0	0.98	0.47
Manes.05G153600	8.19	5.52	4.24	0.34	0	1.04	0.21	2.99	2.26	1.07	2.41	1.02	0.7	0.02	S1_dn	S2_dn	S3_dn	S4_up	S5_up	NA	S7_dn	misc.acid and other phosphatases	AT2G16430	purple acid phosphatase 10		Manes.05G153600	8.02	8.09	8.47	5.09	6.18	5.3	3.67	4.3	4.74	0.07	0.31	0.63	0	0	0	1.36	1.1	0.65	0	0.27	0.36	2.84	3.48
Manes.06G089200	0.96	1.01	0.17	0	0	0	0	0.44	0.31	0.03	0.26	0.05	0	0.08	S1_dn	S2_dn	S3_dn	S4_up	S5_up	NA	S7_up	not assigned.unknown	AT5G61340			Manes.06G089200	0.86	1.03	0.99	0.61	1.29	1.13	0.07	0.18	0.27	0	0	0	0	0	0	0	0	0	0	0	0	0.3	0.65
Manes.05G117700	2.36	2.17	0.88	0	0	0.04	0	1.01	0.9	0.28	0.53	0	0	0	S1_dn	S2_dn	S3_dn	S4_up	NA	S6_dn	NA	cell.organisation	AT1G18550	ATP binding microtubule motor family protein		Manes.05G117700	2.51	2.3	2.26	2.46	1.72	2.32	1.31	0.73	0.6	0	0	0	0	0	0	0.07	0	0.06	0	0	0	0.57	1.05
Manes.08G115200	7.06	8.2	6	0.7	0.37	0.43	0.89	1.93	2.75	1.9	1.94	0.72	0.05	0.83	S1_dn	S2_dn	S3_dn	S4_up	NA	S6_dn	NA	cell wall.pectin*esterases.PME	AT3G05620	Plant invertase/pectin methylesterase inhibitor superfamily		Manes.08G115200	7.04	6.54	7.6	7.71	8.55	8.34	4.99	5.26	7.74	0.29	0.54	1.26	0.12	0.5	0.48	0.34	0.66	0.3	0.27	1.16	1.24	2.18	1.59
Manes.10G034500	5.22	2.66	1.75	0.64	0.88	0.83	0.92	2.05	1.13	0.77	2.65	0.53	0.35	0.55	S1_dn	S2_dn	S3_dn	S4_up	NA	S6_dn	NA	TCA / org transformation.TCA.2-oxoglutarate dehydrogenase	AT5G65750	2-oxoglutarate dehydrogenase, E1 component		Manes.10G034500	5.57	5.74	4.35	2.58	2.9	2.5	2.16	1.21	1.87	0.88	0.62	0.42	1.31	0.31	1.03	0.88	0.73	0.89	1.34	0.09	1.33	1.68	2.54
Manes.10G149400	13.85	7.2	4.75	0	0.11	0.05	0.03	5.99	2.09	0.47	5.51	0.14	0.01	0.02	S1_dn	S2_dn	S3_dn	S4_up	NA	S6_dn	NA	secondary metabolism.sulfur-containing.glucosinolates.degradation.myrosinase	AT3G60130	beta glucosidase 16		Manes.10G149400	14.93	15.55	11.08	7.79	6.72	7.09	4.99	4.66	4.61	0	0	0	0.19	0	0.14	0	0.15	0	0	0	0.09	5.48	6.02
Manes.14G143500	8.86	2.12	7.55	2.25	2.79	2.76	2.82	1.93	0.69	3.29	5.98	1.75	0.6	2.86	S1_dn	S2_dn	S3_dn	S4_up	NA	S6_dn	NA	stress.abiotic.heat	AT1G16030	heat shock protein 70B		Manes.14G143500	8.2	8.04	10.33	2.58	2.36	1.43	7.22	8.77	6.67	2.48	1.47	2.79	1.94	2.94	3.5	3.2	3.29	1.79	3.4	2.14	2.93	1.89	2.01
Manes.03G042700	328.39	249.16	138.44	5.37	6.84	5.93	26.05	147.92	102.82	46.53	64.26	10.16	0.83	11.02	S1_dn	S2_dn	S3_dn	S4_up	NA	S6_dn	S7_dn	not assigned.unknown	no hits			Manes.03G042700	313.85	345.81	325.5	245.75	252.1	249.62	140.64	132.05	142.63	5.47	5.33	5.31	7.05	6.01	7.47	6.87	5.19	5.72	24.98	29.64	23.53	141.97	153.99
Manes.10G015100	2.66	1.81	1.4	0.17	0.22	1.62	0.06	0.6	0.39	0.16	0.55	0.25	0.08	0.02	S1_dn	S2_dn	S3_dn	S4_up	NA	S6_dn	S7_dn	not assigned.unknown	no hits			Manes.10G015100	3	2.24	2.73	1.98	1.61	1.85	1.9	1.51	0.8	0.36	0.08	0.07	0.06	0.13	0.48	2.18	1.24	1.43	0.09	0	0.09	0.64	0.37
Manes.10G041600	49.12	27.88	25.01	5.48	3.82	9.03	8.18	13.65	11.79	8.97	11.3	4.78	2.92	3.07	S1_dn	S2_dn	S3_dn	S4_up	NA	S6_dn	S7_dn	RNA.RNA binding	AT3G54770	RNA-binding (RRM/RBD/RNP motifs) family protein	Encodes a putative RNA binding protein that is localized in the nucleus and affects ABA-regulated seed germination of Arabidopsis.	Manes.10G041600	46.39	51.71	49.26	28.46	27.78	27.4	24.99	26.75	23.29	5.84	5.56	5.03	3.06	3.88	4.52	8.16	9.28	9.65	6.54	9.82	8.17	12.82	14.64
Manes.10G149300	19.04	7.6	5.9	0	0.05	0.07	0.12	6.02	2.52	0.35	5.21	0.03	0	0.02	S1_dn	S2_dn	S3_dn	S4_up	NA	S6_dn	S7_dn	secondary metabolism.sulfur-containing.glucosinolates.degradation.myrosinase	AT2G44450	beta glucosidase 15		Manes.10G149300	23.5	18.02	15.61	8.4	6.07	8.34	5.18	7.26	5.27	0	0	0	0	0	0.14	0.2	0	0	0	0.36	0	5.25	5.91
Manes.11G118700	1.58	1.37	0.43	0.03	0.39	0.25	0.36	0.4	0.23	0.12	0.22	0.23	0.06	0.05	S1_dn	S2_dn	S3_dn	S4_up	NA	S6_dn	S7_dn	not assigned.unknown	no hits			Manes.11G118700	0.98	1.32	2.44	1.57	1.29	1.25	0.46	0.36	0.47	0	0.08	0	0.19	0.63	0.34	0.07	0.44	0.24	0.27	0.18	0.62	0.45	0.42
Manes.15G079300	0.43	0.29	0.22	0.02	0	0.28	1.31	0.13	0.03	0.01	0.34	0	0.13	0.03	S1_dn	S2_dn	S3_dn	S4_up	NA	S6_dn	S7_dn	misc.gluco-, galacto- and mannosidases	AT5G54570	beta glucosidase 41		Manes.15G079300	0.18	0.52	0.58	0.61	0.21	0.06	0.13	0.54	0	0.07	0	0	0	0	0	0.27	0.22	0.36	1.61	0.8	1.51	0.23	0.05
Manes.05G005500	1.26	0.33	0.11	0	0	0	0	0.4	0.12	0.03	0.03	0	0.18	0	S1_dn	S2_dn	S3_dn	S4_up	NA	S6_up	NA	not assigned.unknown	AT2G41610			Manes.05G005500	1.29	0.98	1.51	0.08	0.32	0.6	0.2	0	0.13	0	0	0	0	0	0	0	0	0	0	0	0	0.39	0.47
Manes.05G017300	1.92	0.91	0.54	0.05	0	0	0	0.76	0.22	0.1	0.73	0	0.04	0	S1_dn	S2_dn	S3_dn	S4_up	NA	S6_up	NA	not assigned.no ontology	AT2G46760	D-arabinono-1,4-lactone oxidase family protein		Manes.05G017300	1.96	1.66	2.15	1.25	0.59	0.89	0.59	0.24	0.8	0	0.15	0	0	0	0	0	0	0	0	0	0	0.91	0.42
Manes.06G031000	1.81	0.52	0.71	0	0	0	0	0.36	0.09	0.05	0.48	0	0.16	0	S1_dn	S2_dn	S3_dn	S4_up	NA	S6_up	NA	cell wall.cellulose synthesis.cellulose synthase	AT5G17420	Cellulose synthase family protein	Encodes a xylem-specific cellulose synthase that is phosphorylated on one or more serine residues (on either S185 or one of S180 or S181).	Manes.06G031000	2.2	1.84	1.39	0.77	0.54	0.24	0.72	0.54	0.87	0	0	0	0	0	0	0	0	0	0	0	0	0.43	0.44
Manes.11G073300	25.61	17.89	10.51	0.69	0.36	0.12	0.09	11.19	5.92	3.58	6.92	0.19	1.44	0.14	S1_dn	S2_dn	S3_dn	S4_up	NA	S6_up	NA	not assigned.unknown	no hits			Manes.11G073300	25.34	25.89	25.59	17.2	15.85	20.61	11.41	8.9	11.21	0.22	1.08	0.77	0.37	0.44	0.27	0	0.37	0	0.09	0.18	0	11.84	12.04
Manes.12G035500	4.87	1.27	1.14	0.02	0.04	0	0.03	1.95	0.63	0.39	1.24	0.08	0.31	0.02	S1_dn	S2_dn	S3_dn	S4_up	NA	S6_up	NA	cell wall.cellulose synthesis.cellulose synthase	AT5G44030	cellulose synthase A4	Encodes a cellulose synthase involved in secondary cell wall biosynthesis. Confers resistance towards bacterial and fungal pathogens, independent of salicylic acid, ethylene and jasmonate signaling.	Manes.12G035500	5.45	4.82	4.35	1.7	0.81	1.31	1.12	1.69	0.6	0.07	0	0	0	0.13	0	0	0	0	0	0	0.09	1.5	1.59
Manes.14G082100	1.66	0.59	0.48	0	0	0	0	0.53	0.14	0.08	0.38	0	0.25	0	S1_dn	S2_dn	S3_dn	S4_up	NA	S6_up	NA	not assigned.unknown	AT5G61340			Manes.14G082100	1.41	1.95	1.62	0.48	0.75	0.54	0.66	0.79	0	0	0	0	0	0	0	0	0	0	0	0	0	0.61	0.33
Manes.15G176200	3.49	1.53	1.58	0	0	0	0	1.52	0.46	0.21	1.13	0	0.04	0	S1_dn	S2_dn	S3_dn	S4_up	NA	S6_up	NA	protein.degradation	AT5G04200	metacaspase 9	Encodes a putative metacaspase. Arabidopsis contains three type I MCP genes (MCP1a-c) and six type II MCP genes (MCP2a鈥揻): AtMCP1a/At5g64240, AtMCP1b/At1g02170, AtMCP1c/At4g25110, AtMCP2a/At1g79310, AtMCP2b/At1g79330, AtMCP2c/At1g79320, AtMCP2d/At1g79340, AtMCP2e/At1g16420, AtMCP2f/At5g04200.	Manes.15G176200	3.49	3.85	3.13	1.82	1.34	1.43	1.77	1.63	1.33	0	0	0	0	0	0	0	0	0	0	0	0	1.89	1.54
Manes.18G013700	3.54	2.62	2.01	0	0	0	0	1.34	0.46	0.32	1.79	0	0.06	0	S1_dn	S2_dn	S3_dn	S4_up	NA	S6_up	NA	hormone metabolism.gibberelin.induced-regulated-responsive-activated	AT2G18420	Gibberellin-regulated family protein	Encodes a Gibberellin-regulated GASA/GAST/Snakin family protein	Manes.18G013700	3.12	4.53	2.96	3.23	1.83	2.8	1.57	2.12	2.34	0	0	0	0	0	0	0	0	0	0	0	0	1.52	1.31
Manes.18G018600	23.76	19.41	7.59	0.47	0.82	0.26	0.68	6.61	9.65	3.69	2.15	0.47	0.61	0.35	S1_dn	S2_dn	S3_dn	S4_up	NA	S6_up	NA	DNA.synthesis/chromatin structure.histone.core.H3	AT4G40030	Histone superfamily protein		Manes.18G018600	24.11	26.86	20.31	20.26	18.43	19.54	6.95	6.35	9.48	0.66	0.39	0.35	0.94	1.19	0.34	0.2	0.29	0.3	0.27	1.25	0.53	5.98	6.16
Manes.18G057200	1.84	1.31	1.12	0.73	0.29	0.09	0.21	0.76	0.65	0.34	1.51	0.24	0.79	0.42	S1_dn	S2_dn	S3_dn	S4_up	NA	S6_up	NA	cell wall.degradation.pectate lyases and polygalacturonases	AT1G09880	Rhamnogalacturonate lyase family protein		Manes.18G057200	1.77	2.58	1.16	1.33	0.86	1.73	1.38	0.85	1.13	0.29	0.7	1.19	0.06	0.19	0.62	0	0.15	0.12	0.18	0.36	0.09	0.45	0.58
Manes.01G234300	5.59	1.9	1.96	0	0	0	0.03	2.42	0.71	0.17	1.79	0	0.02	0	S1_dn	S2_dn	S3_dn	S4_up	NA	S6_up	S7_dn	not assigned.no ontology	AT3G62160	HXXXD-type acyl-transferase family protein		Manes.01G234300	5.81	6.83	4.12	1.86	1.77	2.08	1.97	1.63	2.27	0	0	0	0	0	0	0	0	0	0	0	0.09	1.98	2.89
Manes.13G038000	15.84	8.93	6.4	0.95	0.62	0.26	0.95	6.66	2.48	1.08	6.17	0.38	4.44	0.24	S1_dn	S2_dn	S3_dn	S4_up	NA	S6_up	S7_dn	cell wall.cellulose synthesis.cellulose synthase	AT5G44030	cellulose synthase A4	Encodes a cellulose synthase involved in secondary cell wall biosynthesis. Confers resistance towards bacterial and fungal pathogens, independent of salicylic acid, ethylene and jasmonate signaling.	Manes.13G038000	16.65	15.44	15.43	9.12	8.38	9.29	6.17	5.75	7.27	0.95	0.7	1.19	0.62	0.63	0.62	0	0.37	0.42	0.9	0.54	1.42	5.12	7.03
Manes.16G065600	3.05	5.41	1.7	0.49	0.19	0.02	0.18	0.83	1.38	0.61	1.13	0.11	0.73	0.03	S1_dn	S2_dn	S3_dn	S4_up	NA	S6_up	S7_dn	hormone metabolism.gibberelin.synthesis-degradation.ent-kaurene synthase	AT1G79460	Terpenoid cyclases/Protein prenyltransferases superfamily protein	Encodes for a protein with ent-kaurene synthase B activity which catalyzes the second step in the cyclization of GGPP to ent-kaurene in the gibberellins biosynthetic pathway.	Manes.16G065600	2.63	3.39	3.13	4.48	6.88	4.88	2.1	1.27	1.74	0.66	0.46	0.35	0.25	0.19	0.14	0	0	0.06	0.27	0	0.27	0.55	1.19
Manes.17G114900	1.03	1.22	1.5	0	0.08	0	0.33	0.43	0.13	0.04	0.12	0.16	0.06	0.02	S1_dn	S2_dn	S3_dn	S4_up	NA	S6_up	S7_dn	transport.nitrate	AT5G14570	high affinity nitrate transporter 2.7	Encodes ATNRT2.7, a nitrate transporter that controls nitrate content in seeds. Expression is detected in reproductive organs and peaks in seeds. Localized to the vacuolar membrane.	Manes.17G114900	1.41	0.57	1.1	1.13	1.29	1.25	1.25	1.57	1.67	0	0	0	0.12	0.13	0	0	0	0	0.54	0.27	0.18	0.5	0.47
Manes.S031000	1.36	0.6	0.69	0.05	0.02	0	0.12	0.4	0.1	0.13	0.99	0.04	0.54	0.02	S1_dn	S2_dn	S3_dn	S4_up	NA	S6_up	S7_dn	hormone metabolism.auxin.induced-regulated-responsive-activated	AT5G47530	Auxin-responsive family protein		Manes.S031000	1.1	1.89	1.1	0.65	0.32	0.83	0.46	0.73	0.87	0	0.15	0	0.06	0	0	0	0	0	0.36	0	0	0.23	0.42
Manes.01G236500	24.87	13.26	12.01	0.02	0	0	0	7.66	3.05	1.39	6.9	0	0.18	0.02	S1_dn	S2_dn	S3_dn	S4_up	NA	S6_up	S7_up	metal handling.binding, chelation and storage	AT3G62020	germin-like protein 10	germin-like protein (GLP10)	Manes.01G236500	23.81	28.93	21.87	15.3	11.45	13.04	11.28	12.95	11.81	0.07	0	0	0	0	0	0	0	0	0	0	0	6.82	7.98
Manes.05G006700	14.98	6.61	5.33	0.17	0.15	0.1	0	6.1	2.46	1.47	5.18	0.3	0.24	0.03	S1_dn	S2_dn	S3_dn	S4_up	NA	S6_up	S7_up	metal handling.binding, chelation and storage	AT3G62020	germin-like protein 10	germin-like protein (GLP10)	Manes.05G006700	13.16	17.96	13.81	6.26	6.66	6.91	5.05	3.87	7.07	0	0.23	0.28	0.31	0	0.14	0	0	0.3	0	0	0	5.48	6.68
Manes.06G178700	3.43	2.98	1.06	0	0.04	0	0	1.68	0.58	0.39	0.52	0.09	0.08	0.05	S1_dn	S2_dn	S3_dn	S4_up	NA	S6_up	S7_up	protein.postranslational modification.kinase.receptor like cytoplasmatic kinase IX	AT1G78940	Protein kinase protein with adenine nucleotide alpha hydrolases-like domain		Manes.06G178700	3.18	2.47	4.64	2.7	3.01	3.22	1.64	0.67	0.87	0	0	0	0.12	0	0	0	0	0	0	0	0	1.61	1.49
Manes.14G084200	3.23	0.52	1.01	0.52	0.09	0	0	0.41	0.19	0.07	2.15	0.13	0.27	0.01	S1_dn	S2_dn	S3_dn	S4_up	NA	S6_up	S7_up	cell wall.precursor synthesis.UDP-Glc dehydrogenase (UGD)	AT3G29360	UDP-glucose 6-dehydrogenase family protein	Encodes one of four UDP-glucose dehydrogenase UGD) genes. Mutation of this gene in combination with UGD3 leads to swollen plant cell walls and severe developmental defects associated with changes in pectic polysaccharides.	Manes.14G084200	3.86	3.33	2.49	0.77	0.38	0.42	0.46	1.03	1.54	0.88	0.39	0.28	0	0	0.27	0	0	0	0	0	0	0.25	0.42
Manes.05G041400	3.23	1.26	1.29	0.5	0.42	0.43	1.16	1.28	0.59	0.34	1.31	0.34	0.43	0.39	S1_dn	S2_dn	S3_dn	S4_up	NA	NA	S7_dn	protein.degradation.subtilases	AT1G01900	subtilase family protein	Encodes AtSBT1.1, a subtilisin-like serine protease. Cleaves the phytosulfokine AtPSK4, a growth promoting peptide.	Manes.05G041400	3.06	2.98	3.66	2.06	1.02	0.71	0.66	1.82	1.4	0.29	0.23	0.98	0.31	0.13	0.82	0.61	0.15	0.54	1.61	0.54	1.33	1.2	1.33
Manes.07G007800	62.56	46.77	18.66	2.61	4.08	7.35	4.26	20.49	22.82	9.23	5.81	3.59	4.1	0.61	S1_dn	S2_dn	S3_dn	S4_up	NA	NA	S7_dn	hormone metabolism.brassinosteroid.synthesis-degradation.sterols.SMT2	AT5G13710	sterol methyltransferase 1	SMT1 controls the level of cholesterol in plants	Manes.07G007800	62.24	64.97	60.46	47.43	45.84	47.05	17.38	18.64	19.96	2.19	2.7	2.93	4.37	3.88	3.98	5.98	6.72	9.35	4.57	5.18	3.02	20.05	18.53
Manes.09G131600	0.23	0.04	0.11	0	0	0	9.96	0.09	0	0	0.1	0	0	0.02	S1_dn	S2_dn	S3_dn	S4_up	NA	NA	S7_dn	lipid metabolism.lipid degradation.lysophospholipases.phosphoinositide phospholipase C	AT3G03530	non-specific phospholipase C4	PHOSPHOESTERASE FAMILY PROTEIN, NPC4 is significantly induced upon phosphate starvation and plays an important role in the supply of inorganic phosphate and diacylglycerol from membrane-phospholipids during phosphate deprivation.	Manes.09G131600	0	0.4	0.29	0	0.05	0.06	0.13	0.12	0.07	0	0	0	0	0	0	0	0	0	10.92	9.28	9.68	0.16	0.12
Manes.15G053700	1.06	0.6	0.32	0.1	0.19	0.25	0.3	0.34	0.13	0.02	0.62	0.17	0.13	0	S1_dn	S2_dn	S3_dn	S4_up	NA	NA	S7_dn	not assigned.unknown	AT4G13630	Protein of unknown function, DUF593		Manes.15G053700	0.92	1.09	1.16	0.24	0.91	0.66	0.39	0.3	0.27	0	0.15	0.14	0.37	0	0.21	0.48	0.22	0.06	0.45	0.27	0.18	0.23	0.56
Manes.16G009400	1.41	0.41	0.13	0	0	0	0.33	0.25	0.07	0.06	0.19	0	0	0	S1_dn	S2_dn	S3_dn	S4_up	NA	NA	S7_dn	stress.biotic	AT4G27190	NB-ARC domain-containing disease resistance protein		Manes.16G009400	1.22	1.49	1.51	0.24	0.38	0.6	0.13	0.06	0.2	0	0	0	0	0	0	0	0	0	0.18	0.54	0.27	0.16	0.28
Manes.S070400	10.42	6.3	2.81	0.42	0.83	0.8	0.66	4.65	2.14	1.28	2.83	1.52	0.58	2.16	S1_dn	S2_dn	S3_dn	S4_up	NA	NA	S7_up	hormone metabolism.auxin.induced-regulated-responsive-activated	AT2G04850	Auxin-responsive family protein		Manes.S070400	10.77	11.08	9.4	6.22	6.5	6.19	2.56	2.72	3.14	0.58	0.46	0.21	0.87	0.88	0.75	0.75	0.58	1.07	0.54	0.54	0.89	4.57	4.48
Manes.02G057000	36.52	24.1	31.05	14.32	19.01	5.83	2.02	12.18	7.12	4.55	7.69	2.95	10.82	2.79	S1_dn	S2_dn	S3_dn	NA	S5_dn	NA	NA	signalling.receptor kinases.Catharanthus roseus-like RLK1	AT3G51550	Malectin/receptor-like protein kinase family protein	Encodes a synergid-expressed, plasma-membrane localized receptor-like kinase that accumulates asymetrically in the synergid membrnane at the filiform apparatus and mediates male-female gametophyte interactions during pollen tube reception. Also involved in powdery mildew infection.	Manes.02G057000	37.21	36.79	35.57	22.89	23.38	26.03	27.81	35.1	30.23	15.77	13.98	13.21	20.04	18.28	18.71	6.6	5.41	5.48	1.97	1.61	2.49	12.05	11.93
Manes.04G044800	34	19.81	9.01	3.48	7.91	4.07	2.71	5.27	1.83	1.88	2.98	1.27	2.63	1.45	S1_dn	S2_dn	S3_dn	NA	S5_dn	NA	NA	lipid metabolism.lipid degradation.lysophospholipases.glycerophosphodiester phosphodiesterase	AT1G66980	suppressor of npr1-1 constitutive 4	Encodes SNC4 (suppressor of npr1-1, constitutive 4), an atypical receptor-like kinase with two predicted extracellular glycerophosphoryl diester phosphodiesterase domains.	Manes.04G044800	33.42	32.72	35.86	18.33	19.72	21.38	10.3	8.71	8.01	3.94	3.63	2.86	8.11	6.38	9.25	4.42	3.8	3.99	2.87	2.23	3.02	5.77	5.25
Manes.09G081900	7.07	3.49	3.26	2.45	5.45	3.88	3.45	1.81	1.59	0.59	1.47	0.72	2.02	2.69	S1_dn	S2_dn	S3_dn	NA	S5_dn	NA	NA	not assigned.no ontology	AT2G35760	Uncharacterised protein family (UPF0497)		Manes.09G081900	7.59	6.43	7.19	3.96	3.17	3.34	4.07	3.51	2.2	3.07	2.39	1.89	4.99	5.82	5.55	3.47	3.29	4.88	3.4	2.41	4.53	1.52	1.59
Manes.10G023100	90.13	69.11	32.01	22.87	22.03	6.4	6.09	42.72	20.35	14.8	21.14	5.89	11.45	4.82	S1_dn	S2_dn	S3_dn	NA	S5_dn	NA	NA	stress.biotic	AT5G48620	Disease resistance protein (CC-NBS-LRR class) family		Manes.10G023100	91.75	90.46	88.19	69.43	69	68.91	33.26	32.07	30.7	23.28	21.16	24.18	22.47	22.72	20.91	7.55	4.75	6.91	5.19	7.23	5.86	44.15	43.63
Manes.14G106900	22.25	23.92	24.45	12.29	16.65	13.35	16.29	10.95	11.48	8.91	7.04	8.08	8.12	12.55	S1_dn	S2_dn	S3_dn	NA	S5_dn	NA	NA	Co-factor and vitamine metabolism.pantothenate.phosphopantothenoylcysteine decarboxylase (PPCDC)	AT3G18030	HAL3-like protein A	flavin mononucleotide flavoprotein involved in salt and osmotic tolerance HAL3A encodes for phosphopantothenoylcysteine decarboxylase being involved in Coenzyme A biosynthesis. HAL3A is predominant over another gene with the presumably same function (HAL3B).	Manes.14G106900	22.28	20.15	24.31	23.74	25.1	22.93	25.65	23.66	24.03	11.09	12.51	13.28	16.6	16.84	16.52	15.16	12.64	12.26	15.94	15.36	17.58	10.46	10.39
Manes.15G033200	28.81	20.4	43.32	14.17	22.41	17.57	16.29	8.21	7.22	9.73	8.88	6.58	13.37	12.06	S1_dn	S2_dn	S3_dn	NA	S5_dn	NA	NA	hormone metabolism.auxin.induced-regulated-responsive-activated	AT3G22850	Aluminium induced protein with YGL and LRDR motifs		Manes.15G033200	26.44	32.14	27.85	22.73	19.78	18.7	41.98	42.06	45.92	17.08	12.44	13	23.1	21.91	22.21	15.64	17.91	19.17	15.76	16.96	16.16	9.21	8.33
Manes.17G041400	1.29	0.74	0.64	0.37	1.08	0.84	0.09	0.52	0.35	0.16	0.32	0.36	0.86	0.17	S1_dn	S2_dn	S3_dn	NA	S5_dn	NA	NA	not assigned.unknown	no hits			Manes.17G041400	1.22	1.38	1.28	0.61	0.91	0.71	0.79	0.73	0.4	0.36	0.62	0.14	1.37	1.06	0.82	0.68	0.66	1.19	0.09	0.09	0.09	0.45	0.3
Manes.17G123800	5.48	1.23	0.11	0.07	0.04	0	0	0.16	0.05	0	0.09	0	0	0	S1_dn	S2_dn	S3_dn	NA	S5_dn	NA	NA	development.unspecified	AT5G40240	nodulin MtN21 /EamA-like transporter family protein	nodulin MtN21-like transporter family protein	Manes.17G123800	5.69	5.34	5.4	1.29	0.86	1.55	0.2	0.12	0	0	0	0.21	0	0.13	0	0	0	0	0	0	0	0.34	0
Manes.S087000	8.5	9.61	7.51	5.93	8.11	4.84	5.09	4	3.8	3.43	5.1	1.5	3.02	2.97	S1_dn	S2_dn	S3_dn	NA	S5_dn	NA	NA	stress.biotic.PR-proteins	AT4G27190	NB-ARC domain-containing disease resistance protein		Manes.S087000	9.12	8.32	8.06	9.61	10.1	9.11	8.59	6.54	7.41	6.42	5.64	5.73	9.18	8.83	6.31	4.83	4.82	4.88	6.36	4.29	4.62	3.91	3.8
Manes.01G138400	2.79	2.98	3.35	1.7	11.38	9.31	3.54	0.63	0.7	0.39	1.66	0.34	0.95	5.49	S1_dn	S2_dn	S3_dn	NA	S5_dn	S6_dn	NA	hormone metabolism.salicylic acid.synthesis-degradation	AT4G36470	S-adenosyl-L-methionine-dependent methyltransferases superfamily protein		Manes.01G138400	2.26	2.58	3.54	3.07	2.47	3.39	2.76	3.21	4.07	1.68	2.01	1.4	11.05	10.83	12.27	7.62	10.6	9.7	4.66	4.02	1.95	0.68	0.61
[truncated: 12,902 more rows]
[truncated: 19 more columns]

## Sheet: TableS4
Table. S4 Summary of anthocyanin biosynthesis genes identified in the cassava genome.
No.	Gene_ID	Gene_name	Max_expr	Low_expression	SC205_S1	SC205_S2	SC205_S3	SC205_S4	SC205_S5	SC205_S6	SC205_S7	SC9_S1	SC9_S2	SC9_S3	SC9_S4	SC9_S5	SC9_S6	SC9_S7
1	Manes.04G018000	MePAL1	7.76	no	3.5	7.76	1.04	0.71	0.9	0.29	0.63	5.42	4.45	1.76	1.4	2.18	0.44	0.4
2	Manes.08G008400	MePAL2	23.49	no	23.49	21.11	16.3	7.42	3.58	5.05	2.32	15.24	8.26	6.57	16.46	15.11	4.31	1.52
3	Manes.09G063700	MePAL3	0.19	yes	0	0.13	0	0	0.06	0.06	0	0.16	0.01	0.17	0.05	0.15	0.19	0.04
[truncated: 38 more rows]

## Sheet: TableS5
Table. S5 Summary of genes presented in Fig. 5D.
[truncated: 14 more rows]

[truncated: 1 more sheets: TableS6]
